# Supplementary material for: Leaf cell-specific and single-cell transcriptional profiling reveals a role for the palisade layer in UV light protection
Source: Plant Cell. 2022 Jun 6;34(9):3261–79. doi: 10.1093/plcell/koac167 (PMC9421592; doi:10.1093/plcell/koac167)
Supplement: koac167_Supplementary_Data [file koac167_supplementary_data.zip]

Archive with 3 entries (3 files):
- Procko_Revisions_Checklist.pdf
- Procko_Supplemental.pdf
- Supplemental Data Sets.xlsx
