# Supplementary material for: Leaf cell-specific and single-cell transcriptional profiling reveals a role for the palisade layer in UV light protection
Source: Plant Cell. 2022 Jun 6;34(9):3261–79. doi: 10.1093/plcell/koac167 (PMC9421592; doi:10.1093/plcell/koac167)
Supplement: koac167_Supplementary_Data [file koac167_supplementary_data.zip › Supplemental Data Sets.xlsx]

## Sheet: Data Set S1
Supplemental Data. Procko et al. (2022). Plant Cell.
Supplemental Data Set S1. Genes up-regulated in the palisade relative to other photosynthetic cell types.
Gene ID	Gene Name	log2(FC)	FDR	Description
AT3G21560	UGT84A2	4.10075	2.55058e-42	sinapate 1-glucosyltransferase
AT1G70560	SAV3	4.09745	1.84854e-53	tryptophan aminotransferase
AT1G14600	AT1G14600	3.45759	6.11123e-41	DNA binding / transcription factor
AT2G40100	LHCB4.3	3.41893	5.28822e-152	chlorophyll a-b binding protein CP29.3
AT2G41260	M17	3.32762	1.83751e-32	glycine-rich protein / late embryogenesis abundant protein (M17)
AT5G20240	PI	3.1727	1.11878e-47	Floral homeotic protein PISTILLATA
AT1G22570	AT1G22570	3.16214	8.82794e-88	putative peptide/nitrate transporter
AT5G65730	XTH6	2.98591	4.03837e-116	xyloglucan:xyloglucosyl transferase
AT2G37040	PAL1	2.97759	4.71141e-126	phenylalanine ammonia-lyase 1
AT4G12490	AT4G12490	2.89201	1.44543e-25	bifunctional inhibitor/lipid-transfer protein/seed storage 2S albumin-like protein
AT5G52910	ATIM	2.82873	1.41345e-52	timeless family protein
AT3G24460	AT3G24460	2.82162	2.25882e-40	Serinc-domain containing serine and sphingolipid biosynthesis protein
AT5G40780	LHT1	2.49588	6.81192e-52	Lysine histidine transporter 1
AT1G09500	AT1G09500	2.43403	1.11282e-22	Rossmann-fold NAD(P)-binding domain-containing protein
AT1G09240	NAS3	2.39337	3.5482e-16	Nicotianamine synthase 3
AT4G16690	ATMES16	2.37036	2.61712e-84	pheophorbidase
AT1G07570	APK1	2.36971	4.26762e-39	protein kinase APK1A
AT1G07450	AT1G07450	2.33733	2.15247e-19	tropine dehydrogenase
AT1G22500	AT1G22500	2.33321	2.53271e-71	E3 ubiquitin-protein ligase ATL15
AT1G29720	AT1G29720	2.32476	8.27371e-55	Leucine-rich repeat transmembrane protein kinase
AT4G28250	ATEXPB3	2.3189	3.31103e-30	expansin B3
AT2G02060	AT2G02060	2.31267	1.24819e-22	transcription factor
AT5G14180	MPL1	2.2984	1.44793e-24	triacylglycerol lipase 2
AT1G66230	MYB20	2.2042	3.5355e-19	myb domain protein 20
AT1G29600	AT1G29600	2.16728	3.26219e-27	putative zinc finger CCCH domain-containing protein 10
AT4G16680	AT4G16680	2.15739	8.52265e-63	putative RNA helicase
AT1G66180	AT1G66180	2.13322	2.29906e-47	aspartyl protease-like protein
AT4G32650	KC1	2.07912	2.06145e-10	Potassium channel KAT3
AT5G53200	TRY	2.07206	3.30889e-13	transcription factor TRY
AT2G17740	AT2G17740	2.03548	3.22788e-14	cysteine/histidine-rich C1 domain-containing protein
AT4G23060	IQD22	1.97697	3.84184e-70	protein IQ-domain 22
AT5G43870	AT5G43870	1.96949	8.71451e-19	uncharacterized protein
AT1G69440	AGO7	1.9579	4.51939e-25	argonaute-like protein
AT2G36885	AT2G36885	1.95076	3.75154e-36	uncharacterized protein
AT3G17185	TASIR-ARF	1.94321	2.30396e-35	TAS3/TASIR-ARF (TRANS-ACTING SIRNA3)other RNA
AT4G36380	ROT3	1.94175	7.01566e-13	3-epi-6-deoxocathasterone 23-monooxygenase
AT5G48930	HCT	1.92699	3.4441e-87	hydroxycinnamoyl-CoA shikimate/quinate hydroxycinnamoyl transferase
AT2G19800	MIOX2	1.90724	7.5543e-34	inositol oxygenase
AT3G60390	HAT3	1.89298	5.16759e-52	homeobox-leucine zipper protein HAT3
AT1G16500	AT1G16500	1.88184	1.77514e-25	uncharacterized protein
AT4G34060	DML3	1.7998	1.3057e-11	DEMETER-like protein 3
AT4G01080	TBL26	1.77879	4.33357e-38	protein trichome birefringence-like 26
AT5G38530	TSBtype2	1.77305	4.66398e-44	tryptophan synthase beta chain
AT4G19200	AT4G19200	1.76438	1.53587e-60	proline-rich family protein
AT1G21910	DREB26	1.76296	9.39652e-20	ethylene-responsive transcription factor ERF012
AT2G36690	AT2G36690	1.7544	6.36859e-40	2-oxoglutarate (2OG) and Fe(II)-dependent oxygenase-like protein
AT1G70985	AT1G70985	1.75354	6.60692e-33	hydroxyproline-rich glycoprotein family protein
AT3G05050	AT3G05050	1.75031	9.16662e-30	protein kinase domain-containing protein
AT4G31870	ATGPX7	1.71462	9.19224e-20	glutathione peroxidase 7
AT5G20110	AT5G20110	1.69094	1.09418e-11	dynein light chain type 1-like protein
AT2G39710	AT2G39710	1.68986	7.50603e-18	Eukaryotic aspartyl protease family protein
AT5G43810	ZLL	1.66189	6.9917e-43	protein PINHEAD
AT1G75750	GASA1	1.66135	1.21736e-42	gibberellin-regulated protein 1
AT1G11210	AT1G11210	1.65774	3.45715e-37	uncharacterized protein
AT5G10150	AT5G10150	1.65464	1.24816e-37	uncharacterized protein
AT3G44450	AT3G44450	1.64929	3.40425e-40	uncharacterized protein
AT5G24160	SQE6	1.64544	2.07208e-56	Squalene monooxygenase 1,2
AT4G00730	ANL2	1.64182	7.65909e-67	homeobox-leucine zipper protein ANTHOCYANINLESS 2
AT1G62570	FMO GS-OX4	1.64087	1.43192e-06	flavin-containing monooxygenase FMO GS-OX4
AT1G30720	AT1G30720	1.61655	3.30994e-11	FAD-binding and BBE domain-containing protein
AT1G56250	PP2-B14	1.61206	2.29725e-09	F-box protein PP2-B14
AT5G19470	NUDT24	1.60575	2.19954e-11	nudix hydrolase 24
AT1G75820	CLV1	1.6012	3.42262e-53	receptor protein kinase CLAVATA1
AT2G36870	XTH32	1.5952	9.43266e-11	xyloglucan:xyloglucosyl transferase
AT1G76930	ATEXT1	1.58868	4.35147e-10	extensin 4
AT3G50560	AT3G50560	1.57994	4.24509e-12	Rossmann-fold NAD(P)-binding domain-containing protein
AT2G30420	ETC2	1.57949	1.06031e-11	DNA binding / transcription factor
AT4G08950	EXO	1.5754	4.39541e-18	Phosphate-responsive 1 family protein
AT3G26450	AT3G26450	1.56568	7.51867e-11	SRPBCC ligand-binding domain-containing protein
AT5G41620	AT5G41620	1.55944	5.16626e-21	uncharacterized protein
AT5G18840	AT5G18840	1.54014	1.60798e-07	sugar transporter ERD6-like 16
AT1G74650	ATMYB31	1.53936	1.0432e-11	myb domain protein 31
AT1G52410	TSA1	1.53426	8.17085e-38	TSK-associating protein 1
AT1G26770	AT-EXP10	1.53091	9.68282e-17	expansin A10
AT2G29120	ATGLR2.7	1.52572	8.66562e-45	glutamate receptor 2.7
AT1G24530	AT1G24530	1.52489	5.3045e-30	transducin/WD-40 repeat-containing protein
AT1G01030	NGA3	1.52331	4.94688e-10	B3 domain-containing transcription factor NGA3
AT5G44572	AT5G44572	1.52051	1.30006e-08	uncharacterized protein
AT1G20470	AT1G20470	1.51721	2.02794e-14	SAUR-like auxin-responsive protein
AT2G34960	CAT5	1.51598	1.69121e-09	cationic amino acid transporter 5
AT2G34060	AT2G34060	1.5125	1.20767e-17	peroxidase 19
AT5G39580	AT5G39580	1.49835	2.82865e-31	peroxidase 62
AT4G19170	NCED4	1.47823	2.29957e-65	putative carotenoid cleavage dioxygenase 4
AT1G20390	AT1G20390	1.4739	7.89776e-30	transposable element gene
AT1G10070	BCAT-2	1.46878	3.8149e-09	branched-chain-amino-acid aminotransferase 2
AT3G12830	AT3G12830	1.44838	4.69339e-08	SAUR-like auxin-responsive protein
AT1G28660	AT1G28660	1.43302	7.43279e-26	GDSL esterase/lipase
AT5G55570	AT5G55570	1.42951	1.59644e-23	uncharacterized protein
AT4G01720	WRKY47	1.42584	2.91386e-26	putative WRKY transcription factor 47
AT3G21420	AT3G21420	1.41988	8.61561e-30	oxidoreductase, 2OG-Fe(II) oxygenase family protein
AT1G67900	AT1G67900	1.41366	4.70504e-34	phototropic-responsive NPH3-like protein
AT3G51240	TT6	1.41159	7.89409e-15	Naringenin,2-oxoglutarate 3-dioxygenase
AT4G24760	AT4G24760	1.40255	1.06647e-24	esterase/lipase domain-containing protein
AT1G14870	PCR2	1.40192	1.41971e-14	cadmium resistance protein 2
AT1G21060	AT1G21060	1.39971	2.43714e-06	uncharacterized protein
AT4G16563	AT4G16563	1.39616	2.17089e-08	aspartyl protease family protein
AT4G25810	XTR6	1.39603	4.63298e-12	xyloglucan:xyloglucosyl transferase
AT1G52400	BGL1	1.39407	4.18945e-27	beta glucosidase 18
AT3G26220	CYP71B3	1.39226	2.10449e-25	cytochrome P450 71B3
AT1G51620	AT1G51620	1.38696	1.60558e-07	protein kinase domain-containing protein
AT5G24155	AT5G24155	1.38369	5.01642e-18	FAD/NAD(P)-binding oxidoreductase family protein
AT4G37980	CAD7	1.37065	1.18499e-56	cinnamyl alcohol dehydrogenase 7
AT2G40110	AT2G40110	1.36821	1.59532e-06	yippee-like protein
AT1G73830	BEE3	1.3644	1.04505e-06	transcription factor BEE 3
AT5G20250	DIN10	1.36273	1.53102e-57	putative galactinol--sucrose galactosyltransferase 6
AT1G56240	AtPP2-B13	1.35224	1.84311e-07	F-box protein PP2-B13
AT1G49130	AT1G49130	1.35184	3.99413e-22	zinc finger protein CONSTANS-LIKE 8
AT5G49730	ATFRO6	1.35073	7.02395e-47	ferric reduction oxidase 6
AT3G22750	AT3G22750	1.35005	4.0532e-27	protein kinase family protein
AT4G09760	AT4G09760	1.34846	9.15549e-28	protein kinase family protein
AT4G36670	AT4G36670	1.34769	1.62103e-10	putative polyol transporter 6
AT1G30110	NUDX25	1.34422	2.25037e-09	nudix hydrolase 25
AT5G52900	AT5G52900	1.34399	1.25807e-11	uncharacterized protein
AT4G12480	pEARLI 1	1.34042	4.92565e-20	bifunctional inhibitor/lipid-transfer protein/seed storage 2S albumin-like protein
AT5G56870	BGAL4	1.33771	2.23804e-31	beta-galactosidase 4
AT1G51820	AT1G51820	1.33688	2.00372e-19	putative LRR receptor-like serine/threonine-protein kinase
AT5G06790	AT5G06790	1.33662	5.09106e-10	uncharacterized protein
AT3G14060	AT3G14060	1.33531	1.33993e-07	uncharacterized protein
AT3G52450	PUB22	1.33253	1.05608e-15	E3 ubiquitin-protein ligase PUB22
AT4G26530	AT4G26530	1.32341	4.96736e-43	fructose-bisphosphate aldolase, class I
AT5G61350	AT5G61350	1.31995	1.28184e-08	putative receptor-like protein kinase
AT4G18170	WRKY28	1.31445	4.59229e-22	WRKY DNA-binding protein 28
AT5G63780	SHA1	1.31427	1.08801e-39	RING/FYVE/PHD zinc finger-containing protein
AT5G58310	ATMES18	1.29812	1.52751e-21	methyl esterase 18
AT5G20230	SAG14	1.29315	9.23935e-43	blue copper protein
AT1G70300	KUP6	1.29237	1.04319e-08	Potassium transporter 6
AT5G25190	AT5G25190	1.28975	1.90353e-11	ethylene-responsive transcription factor ERF003
AT1G14520	MIOX1	1.28116	3.82715e-29	inositol oxygenase 1
AT1G22360	AtUGT85A2	1.27401	1.07034e-19	UDP-glucosyl transferase 85A2
AT4G11460	CRK30	1.27244	9.25269e-11	putative cysteine-rich receptor-like protein kinase 30
AT5G45720	AT5G45720	1.27211	1.16422e-05	AAA-type ATPase family protein
AT5G12020	HSP17.6II	1.27146	1.35465e-08	heat shock protein 17.6-II
AT4G11990	AT4G11990	1.27132	2.13587e-05	Cell cycle regulated microtubule associated protein
AT3G30775	ATPOX	1.26201	8.57839e-15	proline dehydrogenase 1
AT3G61820	AT3G61820	1.25237	1.8913e-10	aspartyl protease-like protein
AT5G66080	AT5G66080	1.25069	2.80185e-08	putative protein phosphatase 2C 79
AT1G79160	AT1G79160	1.24658	3.14852e-15	uncharacterized protein
AT3G16770	RAP2.3	1.23767	1.03181e-28	ethylene-responsive transcription factor RAP2-3
AT1G08630	THA1	1.2346	9.77867e-12	threonine aldolase
AT3G23510	AT3G23510	1.23185	5.96563e-09	Cyclopropane-fatty-acyl-phospholipid synthase
AT4G17098	AT4G17098	1.2306	1.36299e-11	other RNA
AT4G36030	ARO3	1.22546	3.00433e-13	armadillo repeat-containing protein
AT2G33710	AT2G33710	1.22495	3.32866e-09	ethylene-responsive transcription factor ERF112
AT1G59740	AT1G59740	1.22433	9.16101e-06	putative peptide/nitrate transporter
AT5G24420	PGL5	1.22404	2.36675e-28	6-phosphogluconolactonase 5
AT5G43860	ATCLH2	1.22384	4.37321e-08	chlorophyllase 2
AT5G38140	NF-YC12	1.22201	5.07041e-10	nuclear transcription factor Y subunit C-10
AT2G39518	AT2G39518	1.2149	1.60897e-08	UPF0497 membrane protein
AT5G39610	ATNAC6	1.21453	9.24877e-11	NAC domain containing protein 6
AT1G16140	WAKL3	1.21178	6.01321e-07	pseudogene
AT4G34650	SQS2	1.21061	0.000351116	squalene synthase 2
AT2G32010	CVL1	1.2086	2.61478e-19	protein CVP2 like 1
AT2G32200	AT2G32200	1.20668	1.86601e-12	uncharacterized protein
AT5G64570	XYL4	1.20199	1.69242e-24	beta-D-xylosidase 4
AT1G67070	DIN9	1.20121	2.9738e-06	mannose-6-phosphate isomerase
AT3G52740	AT3G52740	1.19515	1.33546e-07	uncharacterized protein
AT3G46690	AT3G46690	1.18591	1.83712e-06	UDP-glycosyltransferase-like protein
AT3G51750	AT3G51750	1.17954	1.21567e-11	uncharacterized protein
AT5G54160	OMT1	1.17725	8.76835e-40	Quercetin 3-O-methyltransferase 1
AT4G30080	ARF16	1.17232	8.23096e-06	auxin response factor 16
AT5G37540	AT5G37540	1.16844	9.9124e-09	aspartyl protease family protein
AT5G64120	AT5G64120	1.16793	1.2234e-25	peroxidase 71
AT4G23550	WRKY29	1.1673	3.15012e-05	putative WRKY transcription factor 29
AT1G77760	NR1	1.16647	1.02648e-42	nitrate reductase
AT4G15610	AT4G15610	1.1641	1.13711e-11	uncharacterized protein
AT3G61150	HD-GL2-1	1.16112	2.61713e-20	homeobox-leucine zipper protein HDG1
AT5G38150	PMI15	1.15823	6.73465e-17	plastid movement impaired 15 protein
AT5G01540	LECRKA4.1	1.15434	1.34957e-13	Lectin-domain containing receptor kinase A4.1
AT2G16367	AT2G16367	1.14953	1.28657e-07	Encodes a defensin-like (DEFL) family protein
AT1G24070	ATCSLA10	1.14817	1.17952e-07	putative mannan synthase 10
AT2G27420	AT2G27420	1.14796	2.53432e-17	cysteine proteinase-like protein
AT5G50915	AT5G50915	1.14756	7.29493e-13	transcription factor bHLH137
AT1G18710	AtMYB47	1.1422	2.44005e-17	myb domain protein 47
AT3G19450	CAD	1.14067	4.56956e-30	cinnamyl alcohol dehydrogenase 4
AT5G56100	AT5G56100	1.13063	2.33683e-18	glycine-rich protein / oleosin
AT5G41080	AT5G41080	1.13023	4.42808e-16	glycerophosphoryl diester phosphodiesterase family protein
AT1G52040	MBP1	1.12754	1.43068e-28	myrosinase-binding protein 1
AT5G12030	AT-HSP17.6A	1.12711	1.64565e-12	heat shock protein 17.6A
AT2G42540	COR15	1.12212	4.81857e-27	cold-regulated protein 15a
AT1G51680	4CL.1	1.12113	8.4713e-35	4-coumarate--CoA ligase 1
AT1G18330	EPR1	1.11722	2.96758e-08	early-phytochrome-responsive1
AT4G23260	CRK18	1.11656	1.10973e-32	cysteine-rich receptor-like protein kinase 18
AT5G63810	BGAL10	1.11039	1.56241e-19	beta-galactosidase 10
AT1G35560	AT1G35560	1.1079	1.73059e-21	transcription factor TCP23
AT1G80820	CCR2	1.10655	1.10593e-05	cinnamoyl-CoA reductase
AT4G03500	AT4G03500	1.10636	3.78299e-07	ankyrin repeat-containing protein
AT3G28270	AT3G28270	1.10398	2.37092e-23	uncharacterized protein
AT1G30320	AT1G30320	1.10056	5.25856e-20	Remorin family protein
AT3G26060	ATPRX Q	1.09768	1.01683e-36	peroxiredoxin Q
AT1G07160	AT1G07160	1.09749	1.10158e-19	putative protein phosphatase 2C 2
AT3G19930	STP4	1.09577	1.07359e-18	sugar transport protein 4
AT3G51860	CAX3	1.09024	2.72485e-07	vacuolar cation/proton exchanger 3
AT1G65970	TPX2	1.08748	4.07585e-05	peroxiredoxin-2C
AT1G76950	PRAF1	1.0862	2.80117e-12	regulator of chromosome condensation and FYVE zinc finger domain-containing protein
AT3G53380	AT3G53380	1.08219	7.47786e-06	concanavalin A-like lectin kinase-like protein
AT4G12970	STOMAGEN	1.08149	2.20754e-11	epidermal patterning factor-like protein 9
AT2G16660	AT2G16660	1.08053	2.61547e-17	putative nodulin protein
AT1G65390	ATPP2-A5	1.0798	3.10922e-22	protein PHLOEM protein 2-LIKE A5
AT1G33260	AT1G33260	1.07978	4.57816e-07	protein kinase domain-containing protein
AT1G66920	AT1G66920	1.07726	3.36039e-13	protein kinase-like protein
AT5G44260	AT5G44260	1.07708	1.1129e-22	zinc finger CCCH domain-containing protein 61
AT1G67590	AT1G67590	1.07585	1.41953e-22	Remorin family protein
AT4G23290	CRK21	1.07293	4.8608e-30	cysteine-rich receptor-like protein kinase 21
AT3G50240	KICP-02	1.0689	2.97557e-13	ATP binding microtubule motor family protein
AT1G77960	AT1G77960	1.06688	1.45505e-12	uncharacterized protein
AT1G80450	AT1G80450	1.06617	6.71457e-06	VQ motif-containing protein
AT4G39580	AT4G39580	1.06332	5.60201e-08	F-box/kelch-repeat protein
AT3G23150	ETR2	1.06055	2.41777e-05	putative ethylene receptor
AT1G19210	AT1G19210	1.05937	4.26169e-17	ethylene-responsive transcription factor ERF017
AT3G28220	AT3G28220	1.05921	1.02656e-26	TRAF-like family protein
AT4G12470	AZI1	1.05172	8.53182e-18	azelaic acid induced 1
AT4G26200	ACS7	1.0514	2.00074e-11	1-aminocyclopropane-1-carboxylate synthase 7
AT5G24030	SLAH3	1.0495	8.87028e-07	SLAC1 homologue 3
AT4G12980	AT4G12980	1.04774	1.27655e-22	putative auxin-responsive protein
AT4G09900	ATMES12	1.04445	6.11487e-24	methyl esterase 12
AT5G54510	GH3.6	1.04022	0.000162248	indole-3-acetic acid-amido synthetase GH3.6
AT1G57770	AT1G57770	1.03981	3.44521e-28	FAD/NAD(P)-binding oxidoreductase domain-containing protein
AT2G36145	AT2G36145	1.03974	2.26878e-26	uncharacterized protein
AT1G69480	AT1G69480	1.03972	9.45784e-05	phosphate transporter PHO1-10
AT2G32150	AT2G32150	1.03816	1.02046e-26	haloacid dehalogenase-like hydrolase domain-containing protein
AT4G12690	AT4G12690	1.03708	0.000186922	uncharacterized protein
AT1G18740	AT1G18740	1.03026	8.44063e-25	uncharacterized protein
AT2G05160	AT2G05160	1.02328	7.05313e-07	zinc finger CCCH domain-containing protein 18
AT1G54570	AT1G54570	1.01998	6.81197e-19	acyltransferase-like protein
AT1G55690	AT1G55690	1.01967	9.07655e-09	sec.4-like phosphatidylinositol transfer protein
AT3G06145	AT3G06145	1.01715	2.94567e-19	uncharacterized protein
AT5G59790	AT5G59790	1.01575	3.95907e-06	uncharacterized protein
AT2G28190	CSD2	1.01457	1.18969e-25	Superoxide dismutase
AT2G25735	AT2G25735	1.01447	4.7194e-18	uncharacterized protein
AT3G29180	AT3G29180	1.01132	2.14748e-22	uncharacterized protein
AT1G69720	HO3	1.01125	2.26044e-12	heme oxygenase 3
AT2G47820	AT2G47820	1.0109	0.000308337	uncharacterized protein
AT2G39210	AT2G39210	1.00803	3.59179e-17	major facilitator protein
AT1G35140	PHI-1	1.00624	1.91663e-20	Phosphate-responsive 1-like protein
AT5G24150	SQP1	1.00603	6.78135e-29	Squalene monooxygenase 1,1
AT3G01500	CA1	1.00191	1.40904e-33	carbonic anhydrase 1
AT4G36220	CYP84A1	1.00047	2.21157e-17	ferulic acid 5-hydroxylase 1
AT1G74430	MYB95	1.00017	8.56923e-17	myb domain protein 95

## Sheet: Data Set S2
Supplemental Data. Procko et al. (2022). Plant Cell.
Supplemental Data Set S2. Genes down-regulated in the palisade relative to other photosynthetic cell types.
Gene ID	Gene Name	log2(FC)	FDR	Description
AT4G16447	AT4G16447	-8.86885	6.70074e-38	uncharacterized protein
AT5G28010	AT5G28010	-8.77734	4.02961e-36	SRPBCC ligand-binding domain-containing protein
AT2G34150	SCAR1	-8.48203	1.1006e-30	protein SCAR1
AT2G30890	AT2G30890	-8.4666	2.11267e-30	Cytochrome b561/ferric reductase transmembrane protein family
AT5G14090	AT5G14090	-7.33275	8.0121e-145	uncharacterized protein
AT5G20740	AT5G20740	-7.04474	1.7044e-39	plant invertase/pectin methylesterase inhibitor domain-containing protein
AT2G22000	PROPEP6	-7.01821	2.64974e-39	elicitor peptide 6
AT3G05190	AT3G05190	-6.89567	5.12859e-93	branched-chain-amino-acid aminotransferase-like protein 1
AT5G22580	AT5G22580	-6.85121	2.15118e-53	stress responsive A/B Barrel domain-containing protein
AT3G60160	ATMRP9	-6.75156	4.62302e-67	ABC transporter C family member 9
AT1G12010	AT1G12010	-6.71395	1.30619e-261	aminocyclopropanecarboxylate oxidase
AT5G44420	PDF1.2	-6.67439	6.44356e-92	defensin-like protein 16
AT5G60890	ATMYB34	-6.57909	1.29051e-99	myb domain protein 34
AT3G07130	ATPAP15	-6.52487	2.27055e-45	purple acid phosphatase 15
AT3G48350	AT3G48350	-6.40194	1.12226e-67	putative cysteine proteinase
AT1G77990	SULTR2;2	-6.38308	2.17231e-242	sulfate transporter 2.2
AT5G53730	AT5G53730	-6.35178	1.12951e-40	late embryogenesis abundant hydroxyproline-rich glycoprotein
AT3G59140	ATMRP14	-6.2221	2.2092e-150	multidrug resistance-associated protein 14
AT1G47860	AT1G47860	-6.19947	2.93741e-82	transposable element gene
AT1G25230	AT1G25230	-6.16882	8.45537e-252	purple acid phosphatase 4
AT2G16990	AT2G16990	-6.16323	4.2875e-56	major facilitator protein
AT2G26580	YAB5	-6.16207	5.11485e-136	axial regulator YABBY 5
AT5G61420	AtMYB28	-6.12762	6.2293e-49	myb domain protein 28
AT3G13730	CYP90D1	-6.11259	5.9929e-88	3-epi-6-deoxocathasterone 23-monooxygenase
AT4G13770	CYP83A1	-6.09908	0	cytochrome P450 83A1
AT1G60989	SCRL7	-6.08099	4.91982e-65	defensin-like protein 249
AT3G04520	THA2	-6.06282	1.12493e-277	threonine aldolase 2
AT4G37650	SHR	-6.05902	8.02419e-55	protein SHORT-ROOT
AT5G42200	AT5G42200	-6.00221	3.70269e-33	E3 ubiquitin-protein ligase ATL23
AT5G49630	AAP6	-5.998	6.1086e-96	amino acid permease 6
AT2G26010	PDF1.3	-5.9961	1.56807e-43	defensin-like protein 14
AT2G28510	AT2G28510	-5.97914	5.85946e-43	Dof zinc finger protein DOF2.1
AT4G23600	JR2	-5.94185	4.08661e-95	cystine lyase
AT2G45190	AFO	-5.89986	7.43892e-169	axial regulator YABBY 1
AT5G06610	AT5G06610	-5.84936	2.7464e-56	uncharacterized protein
AT3G56060	AT3G56060	-5.69212	5.78197e-179	Glucose-methanol-choline (GMC) oxidoreductase family protein
AT2G28660	AT2G28660	-5.64919	4.84888e-55	Chloroplast-targeted copper chaperone protein
AT3G08660	AT3G08660	-5.63487	4.42583e-35	phototropic-responsive NPH3-like protein
AT4G00950	MEE47	-5.58064	1.53319e-79	uncharacterized protein
AT5G16560	KAN	-5.5579	8.82794e-88	KANADI / transcription factor
AT3G22142	AT3G22142	-5.54781	2.97721e-83	bifunctional inhibitor/lipid transfer protein/seed storage protein-like protein
AT3G02020	AK3	-5.54156	3.05785e-234	aspartokinase 3
AT1G64060	ATRBOHF	-5.51866	8.20064e-98	respiratory burst oxidase
AT5G08370	AtAGAL2	-5.46826	2.26367e-99	alpha-galactosidase 2
AT1G71140	AT1G71140	-5.4625	5.18378e-65	MATE efflux family protein
AT1G63010	AT1G63010	-5.38728	2.10648e-154	Major Facilitator Superfamily with SPX domain-containing protein
AT1G78370	ATGSTU20	-5.37138	3.32088e-75	glutathione S-transferase TAU 20
AT2G34170	AT2G34170	-5.34232	9.1008e-172	uncharacterized protein
AT1G08465	YAB2	-5.32346	4.86969e-51	putative axial regulator YABBY 2
AT3G43800	ATGSTU27	-5.26607	1.86261e-213	glutathione S-transferase
AT2G46640	AT2G46640	-5.25538	1.86512e-100	uncharacterized protein
AT5G50160	FRO8	-5.22539	9.22342e-157	ferric reduction oxidase 8
AT2G43150	AT2G43150	-5.21563	2.77085e-81	Proline-rich extensin-like family protein
AT2G34490	CYP710A2	-5.2033	8.23656e-33	cytochrome P450, family 710, subfamily A
AT4G03060	AOP2	-5.19064	9.27037e-102	AOP2 (ALKENYL HYDROXALKYL PRODUCING 2)oxidoreductase, acting on paired donors, with incorporation or reduction of molecular oxygen, 2-oxoglutarate as one donor, and incorporation of one atom each of oxygen into both donors
AT2G23560	ATMES7	-5.15995	1.27134e-25	methyl esterase 7
AT3G52720	ACA1	-5.15023	2.51826e-51	carbonic anhydrase
AT5G23010	MAM1	-5.13694	3.67463e-14	methylthioalkylmalate synthase 1
AT2G43100	IPMI2	-5.1345	1.00876e-138	isopropylmalate isomerase 2
AT1G61660	AT1G61660	-5.12266	6.39567e-114	transcription factor bHLH112
AT4G12030	BAT5	-5.09487	3.09258e-86	bile acid transporter 5
AT2G32860	BGLU33	-5.09349	7.0938e-07	beta glucosidase 33
AT2G25790	AT2G25790	-5.07139	1.88959e-51	Leucine-rich receptor-like protein kinase family protein
AT1G71695	AT1G71695	-5.00869	8.90709e-151	peroxidase 12
AT4G29100	AT4G29100	-4.99751	4.1501e-71	transcription factor bHLH68
AT1G72810	AT1G72810	-4.99663	1.45394e-83	threonine synthase 2
AT5G07690	MYB29	-4.96912	9.16975e-65	myb domain protein 29
AT3G58990	IPMI1	-4.95133	2.98887e-62	isopropylmalate isomerase 1
AT2G02100	LCR69	-4.95014	2.81016e-201	defensin-like protein 2
AT1G33720	CYP76C6	-4.90449	3.71059e-60	cytochrome P450, family 76, subfamily C, polypeptide 6
AT3G49260	iqd21	-4.84991	1.07936e-103	protein IQ-domain 21
AT5G14200	IMD1	-4.80753	1.87274e-208	3-isopropylmalate dehydrogenase 3
AT2G07680	ATMRP11	-4.80736	5.78865e-94	multidrug resistance-associated protein 11
AT5G42680	AT5G42680	-4.77877	1.5498e-31	uncharacterized protein
AT5G44680	AT5G44680	-4.69745	2.0505e-155	DNA-3-methyladenine glycosylase I
AT2G46650	B5 #1	-4.68151	9.52231e-114	cytochrome B5 isoform C
AT1G62560	FMO GS-OX3	-4.67266	1.65557e-104	flavin-containing monooxygenase FMO GS-OX3
AT5G07460	PMSR2	-4.66821	1.60337e-66	peptide methionine sulfoxide reductase A2
AT2G37170	PIP2B	-4.65695	2.90046e-219	aquaporin PIP2-2
AT1G65860	FMO GS-OX1	-4.64862	1.35928e-90	flavin-containing monooxygenase FMO GS-OX1
AT4G24060	AT4G24060	-4.60619	1.07163e-43	Dof zinc finger protein DOF4.6
AT4G37250	AT4G37250	-4.55943	6.0324e-35	putative LRR receptor-like serine/threonine-protein kinase
AT4G04830	MSRB5	-4.54446	1.35075e-78	peptide methionine sulfoxide reductase B5
AT3G25560	NIK2	-4.5013	3.30448e-142	NSP-interacting kinase 2
AT1G32240	KAN2	-4.40799	7.88342e-30	protein kanadi2 / DNA binding / transcription factor
AT2G22190	TPPE	-4.3795	2.07895e-08	haloacid dehalogenase-like hydrolase domain-containing protein
AT3G59010	PME61	-4.34753	3.84523e-21	pectinesterase 35
AT3G03190	ATGSTF11	-4.30771	8.0973e-34	glutathione S-transferase
AT1G78460	AT1G78460	-4.30045	8.95346e-189	SOUL heme-binding protein
AT1G16410	CYP79F1	-4.28726	2.2725e-151	dihomomethionine N-hydroxylase
AT1G43910	AT1G43910	-4.27249	5.30268e-57	P-loop containing nucleoside triphosphate hydrolase-like protein
AT3G19370	AT3G19370	-4.23533	4.91675e-29	uncharacterized protein
AT5G50130	AT5G50130	-4.22412	6.50026e-25	Rossmann-fold NAD(P)-binding domain-containing protein
AT2G46710	AT2G46710	-4.20143	1.05216e-211	Rho GTPase activating protein with PAK-box/P21-Rho-binding domain
AT2G16890	AT2G16890	-4.18566	2.2914e-24	UDP-glycosyltransferase-like protein
AT3G13672	AT3G13672	-4.10241	1.48019e-47	seven in absentia (SINA) domain-containing protein
AT3G19710	BCAT4	-4.09395	9.24877e-11	putative branched-chain-amino-acid aminotransferase 4
AT5G51560	AT5G51560	-4.08718	6.03488e-64	leucine-rich repeat protein kinase-like protein
AT1G27030	AT1G27030	-4.06826	1.512e-43	uncharacterized protein
AT1G20620	CAT3	-4.0529	0	catalase 3
AT4G00180	YAB3	-4.0183	6.40577e-176	axial regulator YABBY 3
AT1G28310	AT1G28310	-3.94974	3.36925e-54	Dof zinc finger protein DOF1.4
AT4G36410	UBC17	-3.8877	3.92576e-27	putative ubiquitin-conjugating enzyme E2 17
AT5G53550	ATYSL3	-3.87302	1.49817e-165	metal-nicotianamine transporter YSL3
AT3G01680	AT3G01680	-3.86026	5.74337e-29	uncharacterized protein
AT4G39940	AKN2	-3.83509	2.69757e-137	Adenylyl-sulfate kinase 2
AT2G26170	CYP711A1	-3.77006	5.96232e-26	cytochrome P450, family 711, subfamily A, polypeptide 1
AT5G61160	AACT1	-3.75882	6.22417e-43	anthocyanin 5-aromatic acyltransferase 1
AT5G33290	XGD1	-3.75118	5.91315e-54	xylogalacturonan beta-1,3-xylosyltransferase
AT4G19420	AT4G19420	-3.67454	7.52093e-236	putative Pectinacetylesterase
AT5G61660	AT5G61660	-3.6373	8.66636e-21	glycine-rich protein
AT3G43790	ZIFL2	-3.57399	1.07134e-36	zinc induced facilitator-like 2 protein
AT2G29980	FAD3	-3.55359	2.51547e-165	omega-3 fatty acid desaturase, endoplasmic reticulum
AT2G35020	GlcNAc1pUT2	-3.5284	1.27059e-57	putative UDP-N-acetylglucosamine pyrophosphorylase
AT1G23090	AST91	-3.48278	1.67417e-121	putative sulfate transporter 3.3
AT4G02940	AT4G02940	-3.46697	5.13872e-44	oxidoreductase, 2OG-Fe(II) oxygenase family protein
AT2G22970	SCPL11	-3.43742	2.81176e-41	serine carboxypeptidase-like 11
AT5G28030	DES1	-3.3903	1.31676e-05	cysteine synthase A
AT4G18020	APRR2	-3.36724	1.69976e-39	two-component response regulator-like APRR2
AT2G36830	GAMMA-TIP	-3.35155	3.52732e-178	aquaporin TIP1-1
AT2G18890	AT2G18890	-3.32024	2.08252e-29	protein kinase-like protein
AT2G30930	AT2G30930	-3.22752	2.67497e-60	uncharacterized protein
AT3G23110	AtRLP37	-3.22378	8.78936e-41	receptor like protein 37
AT1G26960	AtHB23	-3.22203	4.0291e-27	homeobox-leucine zipper protein ATHB-23
AT1G35720	ANNAT1	-3.22202	7.87595e-48	annexin D1
AT5G25770	AT5G25770	-3.22001	2.07533e-48	esterase/lipase domain-containing protein
AT4G14040	EDA38	-3.21877	1.82275e-88	selenium-binding protein 2
AT3G04720	PR4	-3.21484	7.94679e-124	hevein-like protein
AT3G25290	AT3G25290	-3.20256	1.35792e-62	putative auxin-responsive protein
AT1G52190	AT1G52190	-3.19956	2.15486e-37	putative peptide transporter
AT5G58670	ATPLC1	-3.19199	6.29398e-146	phosphoinositide phospholipase C 1
AT5G02380	MT2B	-3.11659	7.95502e-21	metallothionein 2B
AT5G02760	AT5G02760	-3.1095	1.07729e-77	putative protein phosphatase 2C 67
AT1G76960	AT1G76960	-3.09904	2.3468e-117	uncharacterized protein
AT1G77410	BGAL16	-3.09459	2.36404e-32	beta-galactosidase 16
AT5G19740	AT5G19740	-3.0697	6.85574e-33	Peptidase M28 family protein
AT5G67180	TOE3	-3.06183	7.34082e-20	AP2-like ethylene-responsive transcription factor TOE3
AT1G62660	AT1G62660	-3.0611	2.05993e-35	beta-fructofuranosidase
AT5G48850	ATSDI1	-3.05364	8.57623e-35	tetratricopeptide repeat domain-containing protein
AT5G18780	AT5G18780	-3.04474	1.56057e-18	F-box domain-containing protein
AT5G02440	AT5G02440	-3.0399	3.42286e-33	uncharacterized protein
AT5G49280	AT5G49280	-2.97345	1.28184e-16	hydroxyproline-rich glycoprotein family protein
AT4G06534	AT4G06534	-2.97103	5.58089e-27	uncharacterized protein
AT1G18590	SOT17	-2.96568	1.29924e-08	sulfotransferase 17
AT2G22800	HAT9	-2.95719	2.2154e-27	homeobox-leucine zipper protein HAT9
AT2G20100	AT2G20100	-2.88815	6.15715e-29	transcription factor bHLH133
AT4G06536	AT4G06536	-2.87416	4.9799e-16	SPla/RYanodine receptor (SPRY) domain-containing protein
AT3G07340	AT3G07340	-2.85851	1.25762e-44	transcription factor bHLH62
AT3G49360	PGL2	-2.83648	1.28314e-110	6-phosphogluconolactonase 2
AT1G65900	AT1G65900	-2.83529	2.23804e-31	uncharacterized protein
AT2G02130	PDF2.3	-2.83452	4.0528e-33	defensin-like protein 1
AT2G46225	ABIL1	-2.83121	1.05941e-42	protein ABIL1
AT5G12080	ATMSL10	-2.8308	3.76736e-29	mechanosensitive channel of small conductance-like 10
AT2G32960	AT2G32960	-2.82354	6.4365e-17	phosphotyrosine protein phosphatase-like protein
AT5G43330	AT5G43330	-2.81494	3.75472e-38	malate dehydrogenase
AT4G14680	APS3	-2.80707	9.50863e-17	3'-phosphoadenosine 5'-phosphosulfate synthase
AT1G05010	EFE	-2.79799	2.90768e-107	1-aminocyclopropane-1-carboxylate oxidase
AT4G34500	AT4G34500	-2.77324	5.9958e-30	protein kinase family protein
AT5G41780	AT5G41780	-2.77091	1.56057e-18	myosin heavy chain-like protein
AT1G34060	AT1G34060	-2.72649	2.77671e-41	Pyridoxal phosphate-dependent transferase domain-containing protein
AT5G14450	AT5G14450	-2.72502	6.03982e-40	GDSL esterase/lipase
AT1G14350	AtMYB124	-2.6816	3.20464e-14	FOUR LIPS transcription factor R2R3-MYB
AT1G08800	AT1G08800	-2.68027	7.71097e-30	uncharacterized protein
AT3G22760	SOL1	-2.672	1.94e-20	Tesmin/TSO1-like CXC domain-containing protein
AT2G26690	AT2G26690	-2.6699	9.23591e-110	nitrate transporter 1.4
AT1G33770	AT1G33770	-2.6355	1.05756e-16	protein kinase-like protein
AT1G56430	ATNAS4	-2.63073	3.53954e-23	nicotianamine synthase
AT4G03190	ATGRH1	-2.61124	6.27198e-28	GRR1-like protein 1
AT4G23200	CRK12	-2.60515	8.11509e-33	putative cysteine-rich receptor-like protein kinase 12
AT2G22330	CYP79B3	-2.58342	2.03985e-52	tryptophan N-hydroxylase 2
AT3G54600	AT3G54600	-2.57826	4.62186e-92	class I glutamine amidotransferase domain-containing protein
AT4G13195	CLE44	-2.57138	2.61454e-14	protein CLAVATA3/ESR-related 44
AT1G66140	ZFP4	-2.56266	3.1467e-16	zinc finger protein 4
AT4G16790	AT4G16790	-2.54936	9.15328e-16	hydroxyproline-rich glycoprotein family protein
AT4G27300	AT4G27300	-2.54552	3.50408e-105	S-locus lectin protein kinase-like protein
AT2G04160	AIR3	-2.52075	8.13991e-46	Subtilisin-like serine endopeptidase family protein
AT5G01970	AT5G01970	-2.50039	1.30852e-20	uncharacterized protein
AT4G00150	HAM3	-2.49215	3.08813e-42	scarecrow-like protein 6
AT4G15630	AT4G15630	-2.48933	7.52143e-16	uncharacterized protein
AT2G28080	AT2G28080	-2.4838	1.23372e-22	UDP-glycosyltransferase-like protein
AT2G37330	ALS3	-2.46946	9.01337e-29	protein aluminum sensitive 3
AT3G54400	AT3G54400	-2.43417	1.43845e-21	aspartyl protease family protein
AT1G28600	AT1G28600	-2.43026	2.23048e-81	GDSL esterase/lipase
AT5G14920	AT5G14920	-2.424	6.17821e-08	gibberellin-regulated protein
AT5G63710	AT5G63710	-2.41994	6.12377e-14	Leucine-rich repeat protein kinase family protein
AT2G41190	AT2G41190	-2.40812	3.64659e-06	transmembrane amino acid transporter-like protein
AT4G30020	AT4G30020	-2.39598	6.36431e-69	PA-domain containing subtilase family protein
AT3G44350	anac061	-2.39274	3.44624e-30	putative NAC domain-containing protein 61
AT1G80130	AT1G80130	-2.38144	6.20658e-76	tetratricopeptide repeat domain-containing protein
AT5G42720	AT5G42720	-2.37506	2.47118e-10	Glycosyl hydrolase family 17 protein
AT3G13080	ATMRP3	-2.37222	5.5715e-71	ABC transporter C family member 3
AT5G53370	ATPMEPCRF	-2.36834	6.71689e-96	Putative pectinesterase/pectinesterase inhibitor 61
AT2G40435	AT2G40435	-2.35843	5.13711e-11	uncharacterized protein
AT3G30180	CYP85A2	-2.3483	4.7622e-41	brassinosteroid-6-oxidase 2
AT3G61970	NGA2	-2.33616	6.4929e-12	B3 domain-containing transcription factor NGA2
AT4G30710	QWRF8	-2.32797	2.56317e-41	uncharacterized protein
AT1G78450	AT1G78450	-2.3049	3.60586e-35	SOUL heme-binding-like protein
AT1G48480	RKL1	-2.30133	1.54523e-35	receptor-like kinase 1
AT5G62280	AT5G62280	-2.29836	4.03207e-15	uncharacterized protein
AT4G37800	XTH7	-2.28957	1.34095e-12	xyloglucan:xyloglucosyl transferase
AT1G73680	ALPHA DOX2	-2.27921	8.92328e-80	alpha dioxygenase
AT3G11210	AT3G11210	-2.26823	3.30973e-12	GDSL esterase/lipase CPRD49
AT5G48460	AT5G48460	-2.26303	1.36831e-24	Actin binding Calponin homology (CH) domain-containing protein
AT4G31500	CYP83B1	-2.26256	5.42399e-37	cytochrome P450 83B1
AT3G50440	ATMES10	-2.24059	1.98744e-84	methyl esterase 10
AT1G21310	RSH	-2.22944	5.37994e-14	extensin 3
AT3G05660	RLP33	-2.22248	6.53961e-12	receptor like protein 33
AT5G10180	SULTR2;1	-2.21869	2.07677e-22	sulfate transporter 2.1
AT2G05540	AT2G05540	-2.20195	2.13955e-10	glycine-rich protein
AT4G32290	AT4G32290	-2.19004	1.9918e-16	Core-2/I-branching beta-1,6-N-acetylglucosaminyltransferase family protein
AT3G12520	SULTR4;2	-2.18468	1.88891e-26	putative sulfate transporter 4.2
AT5G08260	scpl35	-2.17935	7.05612e-20	serine carboxypeptidase-like 35
AT3G07010	AT3G07010	-2.16755	3.59113e-40	putative pectate lyase 8
AT1G67720	AT1G67720	-2.16621	4.35223e-19	putative LRR receptor-like serine/threonine-protein kinase
AT5G58320	AT5G58320	-2.1659	9.74581e-12	Kinase interacting (KIP1-like) family protein
AT5G20950	AT5G20950	-2.1649	1.70199e-45	Glycosyl hydrolase family protein
AT2G20610	RTY1	-2.16283	1.026e-54	superroot 1 protein
AT4G17695	KAN3	-2.15417	3.093e-20	protein kanadi 3
AT5G44720	AT5G44720	-2.13612	6.00986e-52	molybdenum cofactor sulfurase family protein
AT5G60450	ARF4	-2.13006	2.39467e-32	auxin response factor 4
AT3G16370	AT3G16370	-2.12747	1.20075e-10	GDSL esterase/lipase APG
AT3G56240	CCH	-2.12156	7.63698e-14	copper chaperone
AT3G16420	PBP1	-2.1015	8.09676e-11	PYK10-binding protein 1
AT5G16450	AT5G16450	-2.08663	3.15334e-29	Regulator of ribonuclease-like protein 2
AT2G29490	ATGSTU1	-2.08385	1.31566e-10	glutathione S-transferase
AT5G26000	BGLU38	-2.08326	0.0217647	myrosinase 1
AT1G20070	AT1G20070	-2.08299	3.36993e-26	uncharacterized protein
AT2G47500	AT2G47500	-2.07538	2.3632e-16	putative kinesin heavy chain
AT1G64370	AT1G64370	-2.06953	0.0236051	uncharacterized protein
AT3G46130	ATMYB48-3	-2.06597	6.5883e-39	transcription factor MYB48
AT4G21926	AT4G21926	-2.0617	2.38405e-10	uncharacterized protein
AT1G03080	AT1G03080	-2.05665	8.96005e-20	kinase interacting (KIP1-like) protein
AT1G68530	G2	-2.05523	1.20362e-13	3-ketoacyl-CoA synthase 6
AT5G23660	MTN3	-2.01737	9.69446e-15	MTN3-like protein
AT1G09310	AT1G09310	-2.00997	4.19135e-14	uncharacterized protein
AT5G25610	RD22	-2.00823	4.19939e-14	dehydration-responsive protein RD22
AT3G56480	AT3G56480	-2.00721	1.16691e-47	myosin heavy chain-like protein
AT1G33470	AT1G33470	-1.99784	6.66824e-39	RNA recognition motif-containing protein
AT4G28490	RLK5	-1.99715	1.29276e-36	receptor-like protein kinase 5
AT2G41370	BOP2	-1.99309	1.68198e-14	ankyrin repeat and BTB/POZ domain-containing protein
AT5G66920	sks17	-1.98409	9.47953e-16	protein SKU5 similar 17
AT1G15125	AT1G15125	-1.97965	2.50898e-11	S-adenosyl-L-methionine-dependent methyltransferase domain-containing protein
AT1G55210	AT1G55210	-1.97938	3.04642e-45	Disease resistance-responsive (dirigent-like protein) family protein
AT4G05110	ATENT6	-1.97813	2.51109e-13	equilibrative nucleoside transporter 6
AT5G25980	TGG2	-1.97786	0.02987	myrosinase 2
AT5G13750	ZIFL1	-1.97588	1.49933e-24	zinc induced facilitator-like 1 protein
AT1G17745	PGDH	-1.97407	4.20737e-34	D-3-phosphoglycerate dehydrogenase
AT4G01480	AtPPa5	-1.9686	6.47758e-23	pyrophosphorylase 5
AT4G38690	AT4G38690	-1.96636	8.08362e-48	1-phosphatidylinositol phosphodiesterase-related protein
AT5G52540	AT5G52540	-1.96617	7.37613e-54	uncharacterized protein
AT1G72630	ELF4-L2	-1.96399	4.18673e-15	protein ELF4-like 2
AT5G10570	AT5G10570	-1.96231	4.66552e-16	transcription factor bHLH61
AT3G55240	AT3G55240	-1.96003	0.000118582	uncharacterized protein
AT4G32890	GATA9	-1.95533	3.84487e-10	GATA transcription factor 9
AT1G35190	AT1G35190	-1.95446	8.07522e-39	2-oxoglutarate (2OG) and Fe(II)-dependent oxygenase-like protein
AT2G37770	AT2G37770	-1.94915	4.18286e-28	NAD(P)-linked oxidoreductase-like protein
AT1G33560	ADR1	-1.94693	3.70281e-28	disease resistance protein ADR1
AT5G64620	ATC/VIF2	-1.9466	1.70175e-10	cell wall / vacuolar inhibitor of fructosidase 2
AT3G11010	AtRLP34	-1.94601	2.61407e-38	receptor like protein 34
AT4G23670	AT4G23670	-1.94503	4.45983e-15	SRPBCC ligand-binding domain-containing protein
AT5G19875	AT5G19875	-1.92473	1.61751e-10	uncharacterized protein
AT1G52800	AT1G52800	-1.91658	4.02584e-13	oxidoreductase, 2OG-Fe(II) oxygenase family protein
AT3G11930	AT3G11930	-1.91106	2.18731e-05	adenine nucleotide alpha hydrolases-like protein
AT2G26355	AT2G26355	-1.90938	5.42681e-33	other RNA
AT5G45650	AT5G45650	-1.90761	1.79002e-59	subtilase family protein
AT4G00900	ECA2	-1.90726	3.80739e-16	Ca2+-transporting ATPase
AT4G23240	CRK16	-1.90366	5.43117e-16	putative cysteine-rich receptor-like protein kinase 16
AT1G69780	ATHB13	-1.89967	1.54759e-13	homeobox-leucine zipper protein ATHB-13
AT1G23130	AT1G23130	-1.89965	2.12325e-06	polyketide cyclase/dehydrase and lipid transport-like protein
AT1G13280	AOC4	-1.89585	2.56787e-16	allene oxide cyclase
AT3G51600	LTP5	-1.89229	2.57168e-10	non-specific lipid-transfer protein 5
AT5G53020	AT5G53020	-1.86686	2.98492e-10	Ribonuclease P protein subunit P38-like protein
AT1G32540	LOL1	-1.86576	2.43827e-44	lsd one like 1 protein
AT4G20880	AT4G20880	-1.86366	1.4389e-18	ethylene-responsive/regulated nuclear protein
AT1G67850	AT1G67850	-1.85765	8.50674e-33	uncharacterized protein
AT2G03590	ATUPS1	-1.85535	8.27591e-09	ureide permease 1
AT1G22690	AT1G22690	-1.84222	2.28046e-10	putative gibberellin-regulated protein
AT3G51895	SULTR3;1	-1.84137	2.34319e-43	sulfate transporter 3.1
AT4G10150	AT4G10150	-1.83998	1.39603e-10	RING-H2 finger protein ATL7
AT2G15042	AT2G15042	-1.82951	3.63957e-17	Leucine-rich repeat (LRR) family protein
AT5G03610	AT5G03610	-1.82474	1.61304e-10	GDSL esterase/lipase
AT3G17950	AT3G17950	-1.82299	3.36113e-43	uncharacterized protein
AT1G68570	AT1G68570	-1.82119	6.2982e-41	putative nitrite transporter
AT4G38770	PRP4	-1.82058	4.24441e-14	proline-rich protein 4
AT3G08860	PYD4	-1.81852	1.69525e-21	PYRIMIDINE 4
AT1G76550	AT1G76550	-1.81711	1.88912e-08	pyrophosphate--fructose-6-phosphate 1-phosphotransferase
AT5G65683	AT5G65683	-1.80853	4.18202e-08	C3H4 type zinc finger protein
AT1G68710	AT1G68710	-1.79958	5.65217e-09	phospholipid-translocating ATPase
AT5G03350	AT5G03350	-1.79876	1.31663e-52	lectin-like protein
AT1G67050	AT1G67050	-1.79725	5.602e-16	uncharacterized protein
AT5G20885	AT5G20885	-1.79471	5.26359e-12	RING/U-box domain-containing protein
AT1G28570	AT1G28570	-1.79146	1.55836e-16	GDSL esterase/lipase
AT4G02520	ATPM24.1	-1.78665	3.45285e-63	glutathione S-transferase PM24
AT3G23340	ckl10	-1.77927	3.66146e-15	casein kinase 1
AT2G36470	AT2G36470	-1.77901	2.34112e-13	uncharacterized protein
AT1G24100	UGT74B1	-1.7752	2.86335e-25	N-hydroxythioamide S-beta-glucosyltransferase
AT4G11890	AT4G11890	-1.77274	1.0878e-14	protein kinase family protein
AT1G56720	AT1G56720	-1.76389	8.16018e-18	protein kinase
AT5G24280	GMI1	-1.76379	1.13013e-10	gamma-irradiation and mitomycin c induced 1
AT4G21940	CPK15	-1.75808	4.24885e-15	calcium-dependent protein kinase 15
AT1G55120	ATFRUCT5	-1.75723	8.19956e-22	beta-fructofuranosidase, insoluble isoenzyme CWINV3
AT4G34200	EDA9	-1.7527	2.60411e-37	D-3-phosphoglycerate dehydrogenase
AT4G00780	AT4G00780	-1.75258	6.66511e-11	TRAF-like family protein
AT3G48740	SWEET11	-1.75169	5.6519e-33	Nodulin MtN3-like protein
AT5G64770	RGF9	-1.74302	7.23261e-31	uncharacterized protein
AT1G74090	SOT18	-1.74149	2.83049e-14	sulfotransferase 18
AT2G37630	MYB91	-1.73605	7.79557e-42	transcription factor AS1
AT4G22990	AT4G22990	-1.72219	1.59589e-51	SPX domain-containing membrane protein
AT2G38860	YLS5	-1.72129	2.88502e-28	class I glutamine amidotransferase-like domain-containing protein
AT3G47090	AT3G47090	-1.71662	3.69358e-10	leucine-rich repeat protein kinase-like protein
AT2G32560	AT2G32560	-1.71351	7.07538e-50	F-box protein
AT1G67870	AT1G67870	-1.71101	0.0222766	glycine-rich protein
AT5G56040	AT5G56040	-1.70694	3.05105e-54	leucine-rich receptor-like protein kinase
AT1G67810	SUFE2	-1.70354	4.77838e-16	sulfur E2
AT1G16520	AT1G16520	-1.70282	2.77696e-13	uncharacterized protein
AT4G23400	PIP1D	-1.70215	4.99217e-54	putative aquaporin PIP1-5
AT1G02850	BGLU11	-1.69888	7.7852e-65	beta glucosidase 11
AT2G41330	AT2G41330	-1.69782	1.53627e-07	glutaredoxin-like protein
AT2G42490	AT2G42490	-1.69746	1.77159e-70	primary-amine oxidase
AT2G16790	AT2G16790	-1.69363	2.42389e-09	gluconokinase
AT3G15356	AT3G15356	-1.69262	1.04263e-11	lectin-like protein
AT3G62860	AT3G62860	-1.6909	8.8211e-10	esterase/lipase/thioesterase family protein
AT3G60070	AT3G60070	-1.68995	4.71503e-12	major facilitator protein
AT2G21620	RD2	-1.68862	2.10725e-58	adenine nucleotide alpha hydrolases-like protein
AT2G33860	ARF3	-1.67895	7.1346e-41	auxin response factor 3
AT4G02710	AT4G02710	-1.67777	1.12789e-07	kinase interacting-like protein
AT1G49360	AT1G49360	-1.67604	2.61408e-06	F-box protein
AT1G51500	CER5	-1.67413	4.23664e-07	ABC transporter G family member 12
AT1G08920	ESL1	-1.67239	1.23662e-20	sugar transporter ERD6-like 3
AT4G22160	AT4G22160	-1.67194	1.09178e-08	uncharacterized protein
AT3G18830	ATPLT5	-1.67039	2.51486e-44	Polyol transporter 5
AT3G59760	OASC	-1.65863	1.67609e-08	cysteine synthase
AT1G14170	AT1G14170	-1.65138	1.06235e-08	RNA-binding KH domain-containing protein
AT3G10450	SCPL7	-1.65021	3.91999e-09	serine carboxypeptidase-like 7
AT5G44582	AT5G44582	-1.65015	4.53876e-09	uncharacterized protein
AT5G63190	AT5G63190	-1.64596	8.97178e-71	MA3 domain-containing protein
AT5G60460	AT5G60460	-1.64381	2.03447e-08	protein transport protein SEC61 subunit beta
AT5G57070	AT5G57070	-1.64269	3.55084e-08	hydroxyproline-rich glycoprotein family protein
AT3G16240	DELTA-TIP1	-1.63993	2.75017e-21	aquaporin TIP2-1
AT5G58300	AT5G58300	-1.62864	3.94501e-09	putative inactive receptor kinase
AT3G25020	RLP42	-1.62795	4.95828e-08	receptor like protein 42
AT2G37930	AT2G37930	-1.62644	2.70732e-08	uncharacterized protein
AT5G65750	AT5G65750	-1.62522	1.95641e-37	2-oxoglutarate dehydrogenase, E1 component
AT4G11450	AT4G11450	-1.62469	2.30986e-07	uncharacterized protein
AT4G35640	ATSERAT3;2	-1.62399	4.02586e-11	serine acetyltransferase 4
AT4G27830	BGLU10	-1.61564	5.36949e-53	beta glucosidase 10
AT5G10760	AT5G10760	-1.61283	5.27204e-18	aspartyl protease family protein
AT3G56170	CAN	-1.61226	4.75252e-23	Ca-2+ dependent nuclease
AT5G50330	AT5G50330	-1.60757	4.32954e-08	protein kinase-like protein
AT1G29240	AT1G29240	-1.60565	2.86208e-12	uncharacterized protein
AT5G56460	AT5G56460	-1.60542	1.74927e-12	protein kinase family protein
AT5G41920	AT5G41920	-1.60463	1.73093e-22	scarecrow-like protein 23
AT1G69700	HVA22C	-1.60339	2.79693e-13	HVA22-like protein c
AT1G35780	AT1G35780	-1.60052	2.23686e-12	uncharacterized protein
AT4G19840	ATPP2-A1	-1.60043	9.47419e-17	protein PHLOEM protein 2-LIKE A1
AT3G05830	AT3G05830	-1.59743	6.35215e-11	uncharacterized protein
AT1G69160	AT1G69160	-1.59541	4.17431e-47	uncharacterized protein
AT3G61990	OMTF3	-1.59505	1.75825e-09	S-adenosyl-L-methionine-dependent methyltransferase-like protein
AT4G21930	AT4G21930	-1.59501	3.57528e-07	uncharacterized protein
AT1G23205	AT1G23205	-1.59212	1.52787e-07	plant invertase/pectin methylesterase inhibitor domain-containing protein
AT3G01670	AT3G01670	-1.59002	3.41633e-15	uncharacterized protein
AT5G01215	AT5G01215	-1.58777	4.22226e-05	other RNA
AT1G76040	CPK29	-1.58635	4.42909e-22	calcium-dependent protein kinase 29
AT5G14370	AT5G14370	-1.58486	2.56538e-36	CCT motif family protein
AT1G18840	IQD30	-1.57868	4.37612e-11	protein IQ-domain 30
AT2G32870	AT2G32870	-1.57149	9.46927e-11	TRAF-like family protein
AT2G14890	AGP9	-1.56625	8.12341e-09	arabinogalactan protein 9
AT5G24800	ATBZIP9	-1.56567	1.42244e-06	basic leucine zipper 9
AT4G00380	AT4G00380	-1.56177	2.88789e-11	XH/XS domain-containing protein
AT5G12170	CLT3	-1.55905	2.59884e-40	CRT (chloroquine-resistance transporter)-like transporter 3
AT1G22180	AT1G22180	-1.55693	1.24279e-08	sec.4-like phosphatidylinositol transfer protein
AT1G74670	AT1G74670	-1.55598	5.07039e-55	putative gibberellin-regulated protein
AT1G30280	AT1G30280	-1.55395	2.16798e-07	chaperone DnaJ-domain-containing protein
AT2G32720	B5 #4	-1.53953	1.95863e-09	putative cytochrome b5 isoform 2
AT1G19960	AT1G19960	-1.53627	1.90014e-43	uncharacterized protein
AT3G13690	AT3G13690	-1.53504	8.72129e-43	protein kinase protein with adenine nucleotide alpha hydrolases-like domain-containing protein
AT5G43760	KCS20	-1.53454	2.25065e-20	3-ketoacyl-CoA synthase 19
AT4G00440	AT4G00440	-1.53273	3.76789e-42	uncharacterized protein
AT5G27950	AT5G27950	-1.5321	9.29343e-37	kinesin motor protein-like protein
AT1G05560	UGT1	-1.52388	3.21596e-44	indole-3-acetate beta-glucosyltransferase 1
AT1G03590	AT1G03590	-1.51733	3.01281e-21	putative protein phosphatase 2C 1
AT4G18570	AT4G18570	-1.51545	5.32331e-39	uncharacterized protein
AT1G14790	RDR1	-1.50961	6.39689e-20	RNA-dependent RNA polymerase 1
AT1G21440	AT1G21440	-1.50463	4.48268e-24	phosphoenolpyruvate carboxylase-like protein
AT2G31980	AtCYS2	-1.5037	1.28099e-06	cysteine proteinase inhibitor 2
AT5G63410	AT5G63410	-1.4986	2.40606e-17	Leucine-rich repeat protein kinase family protein
AT1G36940	AT1G36940	-1.49649	2.88173e-07	uncharacterized protein
AT1G67865	AT1G67865	-1.49341	3.53251e-12	uncharacterized protein
AT1G54820	AT1G54820	-1.49164	3.48875e-40	protein kinase domain-containing protein
AT4G17350	AT4G17350	-1.48877	1.65469e-08	uncharacterized protein
AT2G39050	AT2G39050	-1.48624	6.42618e-12	hydroxyproline-rich glycoprotein-like protein
AT4G35100	PIP2;7	-1.48169	3.84296e-27	aquaporin PIP2-7
AT3G14450	CID9	-1.48013	8.51401e-16	CTC-interacting domain 9 protein
AT4G18670	AT4G18670	-1.47807	4.967e-06	leucine-rich repeat extensin-like protein 5
AT5G24570	AT5G24570	-1.47771	6.00646e-09	uncharacterized protein
AT3G09160	AT3G09160	-1.47564	8.48763e-07	RNA recognition motif-containing protein
AT3G17820	ATGSKB6	-1.46914	2.86208e-12	glutamine synthetase cytosolic isozyme 1-3
AT4G38740	ROC1	-1.46083	1.18458e-40	Peptidyl-prolyl cis-trans isomerase CYP18-3
AT1G60260	BGLU5	-1.45415	5.24841e-22	beta glucosidase 5
AT3G49780	PSK4	-1.44968	1.06989e-16	phytosulfokine-beta
AT1G32190	AT1G32190	-1.44899	1.50499e-12	alpha/beta-hydrolase-like protein
AT5G44670	AT5G44670	-1.44872	1.05713e-11	uncharacterized protein
AT5G55530	AT5G55530	-1.44488	4.18945e-27	calcium-dependent lipid-binding domain-containing protein
AT4G17810	AT4G17810	-1.44364	2.2878e-28	C2H2 and C2HC zinc finger-containing protein
AT5G23870	AT5G23870	-1.44338	1.32201e-16	Pectinacetylesterase family protein
AT2G32240	AT2G32240	-1.44215	1.02756e-09	uncharacterized protein
AT5G61250	AtGUS1	-1.44042	1.89837e-08	Heparanase-like protein 2
AT3G60450	AT3G60450	-1.43834	1.79919e-20	phosphoglycerate mutase-like protein
AT1G73120	AT1G73120	-1.43663	5.49857e-09	uncharacterized protein
AT5G41120	AT5G41120	-1.43312	3.90059e-08	Esterase/lipase/thioesterase family protein
AT2G14750	APK	-1.42888	8.33864e-10	Adenylyl-sulfate kinase 1
AT4G36710	AT4G36710	-1.42695	1.0336e-07	scarecrow-like protein 15
AT3G16500	PAP1	-1.42546	1.65756e-13	auxin-responsive protein IAA26
AT4G39950	CYP79B2	-1.42442	2.70615e-08	tryptophan N-hydroxylase 1
AT4G37080	AT4G37080	-1.42052	3.55184e-38	uncharacterized protein
AT2G18050	HIS1-3	-1.4201	2.37642e-31	histone H1-3
AT1G09350	AtGolS3	-1.41349	1.18624e-05	galactinol synthase 3
AT5G40690	AT5G40690	-1.41263	4.40657e-09	uncharacterized protein
AT1G64270	AT1G64270	-1.40815	5.22158e-08	transposable element gene
AT4G27450	AT4G27450	-1.4022	5.31583e-22	aluminum induced protein with YGL and LRDR motifs
AT2G02820	MYB88	-1.40101	1.84402e-09	myb domain protein 88
AT1G08230	AT1G08230	-1.39422	7.04545e-22	transmembrane amino acid transporter
AT2G38640	AT2G38640	-1.38916	9.93261e-09	protein LURP-one-related 8
AT4G04955	ATALN	-1.38892	1.91439e-18	allantoinase
AT2G40610	EXP8	-1.38582	3.65594e-24	expansin A8
AT5G67280	RLK	-1.38311	1.73951e-24	receptor-like kinase
AT1G73805	AT1G73805	-1.37636	5.40779e-17	calmodulin binding protein-like protein
AT3G49670	BAM2	-1.36455	4.11644e-34	receptor-like kinase BAM2
AT1G21520	AT1G21520	-1.36374	1.13746e-05	uncharacterized protein
AT3G45010	scpl48	-1.35618	2.20083e-15	carboxypeptidase
AT2G41140	CRK1	-1.35468	4.81098e-32	CDPK-related kinase 1
AT5G44530	AT5G44530	-1.34612	4.91306e-30	Subtilase family protein
AT2G43200	AT2G43200	-1.34572	1.71255e-14	putative methyltransferase PMT19
AT1G72416	AT1G72416	-1.3426	1.62112e-10	chaperone DnaJ-domain containing protein
AT5G16000	NIK1	-1.34235	2.20821e-15	NSP-interacting kinase 1
AT5G62890	AT5G62890	-1.34185	2.57476e-36	nucleobase-ascorbate transporter 6
AT5G64780	AT5G64780	-1.3418	2.47611e-07	uncharacterized protein
AT1G19300	GATL1	-1.33978	3.33174e-11	putative galacturonosyltransferase-like 1
AT1G05620	URH2	-1.33624	8.06361e-06	putative uridine nucleosidase 2
AT5G09220	AAP2	-1.32971	3.80119e-12	amino acid permease 2
AT1G29820	AT1G29820	-1.32906	2.32992e-10	Magnesium transporter CorA-like family protein
AT5G17760	AT5G17760	-1.329	1.64114e-15	AAA-type ATPase family protein
AT3G16870	GATA17	-1.32591	1.06444e-07	GATA transcription factor 17
AT4G15920	AtSWEET17	-1.32435	1.52687e-22	nodulin MtN3-like protein
AT1G77000	ATSKP2;2	-1.32016	1.64164e-09	F-box/LRR-repeat protein 5
AT4G00360	CYP86A2	-1.32011	2.90883e-06	cytochrome P450 86A2
AT1G57590	AT1G57590	-1.31759	2.15703e-10	Pectin lyase-like protein
AT5G23980	FRO4	-1.31024	9.61858e-08	ferric reduction oxidase 4
AT1G22710	SUC2	-1.30547	5.09297e-09	sucrose transport protein SUC2
AT1G50280	AT1G50280	-1.30238	7.37008e-08	phototropic-responsive NPH3-like protein
AT5G26600	AT5G26600	-1.29573	4.21842e-17	transaminase
AT1G20380	AT1G20380	-1.29408	1.81294e-05	prolyl oligopeptidase-like protein
AT1G29050	TBL38	-1.28924	7.48368e-24	protein trichome birefringence-like 38
AT1G33265	AT1G33265	-1.28839	1.71242e-12	Transmembrane proteins 14C
AT5G67260	CYCD3;2	-1.27843	1.41114e-23	cyclin-D3-2
AT4G21550	VAL3	-1.27533	5.25154e-05	B3 domain-containing transcription factor VAL3
AT1G03550	AT1G03550	-1.27347	1.28657e-07	secretory carrier-associated membrane protein 2
AT3G49680	BCAT3	-1.27106	3.91616e-22	branched-chain-amino-acid aminotransferase 3
AT5G57350	HA3	-1.27041	3.4517e-11	H(+)-ATPase 3
AT5G12110	AT5G12110	-1.26889	1.1326e-12	Elongation factor 1-beta 1
AT1G63420	AT1G63420	-1.2686	1.80356e-09	uncharacterized protein
AT1G77740	PIP5K2	-1.26458	1.33316e-32	phosphatidylinositol-4-phosphate 5-kinase 2
AT1G01620	PIP1;3	-1.26425	9.45954e-38	aquaporin PIP1-3
AT3G13520	AGP12	-1.26349	2.94362e-27	arabinogalactan protein 12
AT1G67860	AT1G67860	-1.26278	6.95022e-06	uncharacterized protein
AT5G40450	AT5G40450	-1.26017	7.61508e-08	uncharacterized protein
AT1G79110	AT1G79110	-1.26011	0.000211105	zinc ion binding protein
AT5G01610	AT5G01610	-1.25827	1.99878e-08	uncharacterized protein
AT1G49750	AT1G49750	-1.25736	3.84428e-41	leucine-rich repeat-like protein
AT2G22760	AT2G22760	-1.25706	2.52095e-05	transcription factor bHLH19
AT2G43820	GT	-1.25303	5.44449e-36	UDP-glucosyltransferase 74F2
AT2G40880	FL3-27	-1.2526	1.27365e-41	cysteine proteinase inhibitor 3
AT1G13950	ELF5A-1	-1.24314	4.85695e-22	translation initiation factor eIF-5A
AT4G21910	AT4G21910	-1.23493	3.30889e-13	mate efflux domain-containing protein
AT5G60300	AT5G60300	-1.23265	6.59602e-07	concanavalin A-like lectin kinase-like protein
AT4G15910	ATDI21	-1.23118	6.36326e-05	drought-induced 21 protein
AT1G78490	CYP708A3	-1.22721	1.02156e-05	cytochrome P450, family 708, subfamily A, polypeptide 3
AT4G35560	AT4G35560	-1.22417	5.05683e-05	transducin/WD40 domain-containing protein
AT5G24530	DMR6	-1.22405	1.97127e-11	downy mildew resistance 6 protein / oxidoreductase
AT5G63530	FP3	-1.21598	5.78663e-25	farnesylated protein 3
AT5G16030	AT5G16030	-1.21492	9.43384e-18	uncharacterized protein
AT3G49620	DIN11	-1.21448	0.000113023	2-oxoglutarate-Fe(II)-dependent oxygenase domain-containing protein
AT4G09510	CINV2	-1.21413	1.04841e-07	cytosolic invertase 2
AT2G45510	CYP704A2	-1.21388	3.06414e-09	cytochrome P450, family 704, subfamily A, polypeptide 2
AT4G14096	AT4G14096	-1.21288	8.58262e-05	F-box/LRR-repeat protein
AT3G21755	AT3G21755	-1.20747	8.9409e-14	other RNA
AT1G74100	ATSOT16	-1.20487	6.30295e-09	sulfotransferase 16
AT2G30860	ATGSTF9	-1.20131	1.1468e-05	glutathione S-transferase
AT3G07540	AT3G07540	-1.19903	6.02972e-07	formin-like protein 10
AT1G31820	AT1G31820	-1.19899	5.71264e-20	amino acid permease-like protein
AT1G18570	BW51A	-1.1971	2.58249e-07	myb domain protein 51
AT4G15233	AT4G15233	-1.19395	1.27963e-07	ABC transporter G family member 42
AT5G23850	AT5G23850	-1.1924	5.61426e-11	uncharacterized protein
AT3G55880	AT3G55880	-1.18871	1.18147e-07	Alpha/beta hydrolase related protein
AT5G11610	AT5G11610	-1.18828	7.25492e-10	Exostosin family protein
AT3G50650	AT3G50650	-1.18765	9.6719e-08	scarecrow-like protein 7
AT3G05640	AT3G05640	-1.18616	6.72529e-08	putative protein phosphatase 2C 34
AT2G41150	AT2G41150	-1.18351	6.74366e-05	uncharacterized protein
AT3G14990	AT3G14990	-1.18205	1.97634e-16	class I glutamine amidotransferase domain-containing protein
AT4G18270	TRANS11	-1.18012	6.77305e-08	phospho-N-acetylmuramoyl-pentapeptide-transferase-like protein
AT1G19570	ATDHAR1	-1.17622	4.71625e-16	glutathione S-transferase DHAR1
AT2G40750	ATWRKY54	-1.17561	1.57384e-12	WRKY DNA-binding protein 54
AT5G42750	BKI1	-1.1727	3.69696e-14	BRI1 kinase inhibitor 1
AT1G77920	AT1G77920	-1.16953	4.40361e-09	transcription factor TGA7
AT3G51950	AT3G51950	-1.1669	9.29935e-33	zinc finger CCCH domain-containing protein 46
AT1G15790	AT1G15790	-1.16636	1.20404e-06	uncharacterized protein
AT3G19230	AT3G19230	-1.16328	4.6991e-05	leucine-rich repeat-containing protein
AT5G43060	AT5G43060	-1.15835	0.000433008	Granulin repeat cysteine protease family protein
AT2G22980	SCPL13	-1.15488	1.10135e-15	serine carboxypeptidase-like 13
AT5G65210	TGA1	-1.15262	1.96965e-12	transcription factor TGA1
AT2G18440	GUT15	-1.15244	5.31583e-22	Encodes a noncoding RNA, a member of an emerging class of transcripts that lack significant open reading frames and encode RNA as their final product
AT3G54430	SRS6	-1.15068	5.21096e-05	SHI-related sequence 6
AT2G29730	UGT71D1	-1.15029	0.000105472	UDP-glucosyl transferase 71D1
AT2G40670	ARR16	-1.14951	0.000123721	two-component response regulator ARR16
AT3G07730	AT3G07730	-1.14647	1.55064e-05	uncharacterized protein
AT1G62810	AT1G62810	-1.14597	3.00391e-19	Primary amine oxidase
AT5G44410	AT5G44410	-1.14288	6.0055e-13	FAD-binding and BBE domain-containing protein
AT4G33040	AT4G33040	-1.1398	3.42768e-06	glutaredoxin-C6
AT1G21130	AT1G21130	-1.1332	4.07192e-21	O-methyltransferase-like protein
AT5G10740	AT5G10740	-1.12815	9.87731e-12	putative protein phosphatase 2C 69
AT2G47930	AGP26	-1.1279	3.45205e-07	arabinogalactan protein 26
AT4G31360	AT4G31360	-1.12644	0.000193049	selenium binding protein
AT2G17550	AT2G17550	-1.12622	1.29574e-12	uncharacterized protein
AT5G18170	GDH1	-1.12391	8.83211e-18	glutamate dehydrogenase 1
AT3G52710	AT3G52710	-1.11946	8.8623e-14	uncharacterized protein
AT3G56200	AT3G56200	-1.11899	2.59991e-22	transmembrane amino acid transporter-like protein
AT3G53210	AT3G53210	-1.11897	0.000392358	nodulin MtN21 /EamA-like transporter family protein
AT2G27402	AT2G27402	-1.11462	1.11206e-07	uncharacterized protein
AT4G04610	44287	-1.11053	1.38013e-25	5'-adenylylsulfate reductase 1
AT2G41820	AT2G41820	-1.10982	2.24207e-07	Leucine-rich repeat protein kinase-like protein
AT5G53360	AT5G53360	-1.10611	0.00277812	E3 ubiquitin-protein ligase SINAT5
AT1G18620	AT1G18620	-1.10336	5.86114e-23	uncharacterized protein
AT5G40720	AT5G40720	-1.10276	1.71524e-13	uncharacterized protein
AT3G48440	AT3G48440	-1.09753	1.09272e-06	zinc finger CCCH domain-containing protein 43
AT5G46690	bHLH071	-1.09738	1.57387e-10	transcription factor bHLH71
AT5G23020	MAM-L	-1.09734	0.000479916	methylthioalkylmalate synthase 3
AT5G05860	UGT76C2	-1.09663	2.67912e-14	cytokinin-N-glucosyltransferase 2
AT2G43340	AT2G43340	-1.09574	1.43963e-14	uncharacterized protein
AT1G59620	CW9	-1.0953	1.66742e-11	disease resistance (CC-NBS-LRR class) family protein
AT3G52500	AT3G52500	-1.09504	3.79999e-13	aspartyl protease family protein
AT1G60860	AGD2	-1.09336	0.000223706	ADP-ribosylation factor GTPase-activating protein AGD2
AT5G49215	AT5G49215	-1.08977	1.85139e-10	glycoside hydrolase family 28 protein / polygalacturonase (pectinase) family protein
AT2G41310	ARR8	-1.08493	1.24605e-11	two-component response regulator ARR8
AT1G72840	AT1G72840	-1.0822	5.6652e-05	TIR-NBS-LRR class disease resistance protein
AT3G53420	PIP2	-1.08023	1.60895e-27	aquaporin PIP2-1
AT1G22790	AT1G22790	-1.08005	1.51182e-08	uncharacterized protein
AT1G05720	AT1G05720	-1.07957	1.70231e-11	selenoprotein-like protein
AT1G46554	AT1G46554	-1.07648	1.14679e-05	(AT1G46554) otherRNA
AT4G04630	AT4G04630	-1.07589	2.4744e-05	uncharacterized protein
AT4G34680	GATA3	-1.07579	2.95152e-06	GATA transcription factor 3
AT4G23790	TBL24	-1.07251	3.73025e-05	protein trichome birefringence-like 24
AT3G50430	AT3G50430	-1.06982	7.27841e-06	uncharacterized protein
AT4G16960	AT4G16960	-1.06976	2.75615e-05	TIR-NBS-LRR class disease resistance protein
AT4G37530	AT4G37530	-1.06925	1.79801e-06	peroxidase 51
AT5G14565	MIR398C	-1.06439	2.86976e-12	MIR398C miRNA
AT4G25780	AT4G25780	-1.06413	9.1767e-11	putative pathogenesis-related protein
AT3G28910	ATMYB30	-1.05948	1.15342e-06	myb proto-oncogene protein
AT5G13550	SULTR4;1	-1.0564	6.25231e-23	sulfate transporter 4.1
AT4G27070	TSB2	-1.05424	9.25462e-05	tryptophan synthase beta chain
AT3G09035	AT3G09035	-1.05245	3.12967e-05	concanavalin A-like lectin
AT4G26760	MAP65-2	-1.04818	4.69339e-08	microtubule-associated protein 65-2
AT4G26582	AT4G26582	-1.04788	0.0003532	Potential natural antisense gene, locus overlaps with AT4G26590
AT5G42730	AT5G42730	-1.04773	3.32543e-05	pseudogene
AT3G53340	NF-YB10	-1.04722	5.45378e-06	nuclear transcription factor Y subunit B-10
AT2G19250	AT2G19250	-1.04575	6.17864e-05	pseudogene
AT3G47780	ATATH6	-1.04479	0.000382165	ABC transporter A family member 7
AT3G22850	AT3G22850	-1.04445	6.83802e-06	aluminum induced protein with YGL and LRDR motif
AT3G05800	AIF1	-1.04199	1.06615e-05	transcription factor bHLH150
AT3G02770	AT3G02770	-1.03706	8.78166e-22	Regulator of ribonuclease-like protein 1
AT4G30530	AT4G30530	-1.03312	9.95003e-25	class I glutamine amidotransferase domain-containing protein
AT5G53880	AT5G53880	-1.03309	1.48729e-15	uncharacterized protein
AT1G78060	AT1G78060	-1.03226	1.17499e-13	putative beta-D-xylosidase 7
AT2G17640	ATSERAT3;1	-1.03177	1.05226e-09	serine acetyltransferase 2
AT1G73130	AT1G73130	-1.03109	9.58048e-05	uncharacterized protein
AT1G18910	AT1G18910	-1.03043	7.12556e-05	zinc ion binding protein
AT1G11350	CBRLK1	-1.02991	2.05832e-09	G-type lectin S-receptor-like serine/threonine-protein kinase SD1-13
AT4G01460	AT4G01460	-1.02876	0.000299397	transcription factor bHLH57
AT1G14460	AT1G14460	-1.02696	4.91263e-06	AAA-type ATPase family protein
AT2G38800	AT2G38800	-1.02624	1.38962e-21	calmodulin-binding protein-like protein
AT5G45275	AT5G45275	-1.01778	7.63519e-05	major facilitator protein
AT1G21250	WAK1	-1.01604	8.15018e-25	wall-associated receptor kinase 1
AT4G21960	PRXR1	-1.0158	1.12807e-21	peroxidase 42
AT4G35630	PSAT	-1.01468	3.86636e-07	phosphoserine aminotransferase
AT1G61610	AT1G61610	-1.01407	0.000569455	S-locus lectin protein kinase-like protein
AT1G56120	AT1G56120	-1.01283	1.06294e-19	Leucine-rich repeat transmembrane protein kinase
AT4G23880	AT4G23880	-1.01265	4.18176e-05	uncharacterized protein
AT5G23210	SCPL34	-1.00864	4.09721e-20	carboxypeptidase D
AT2G24850	TAT3	-1.00597	8.092e-09	tyrosine aminotransferase 3
AT5G43910	AT5G43910	-1.00376	3.16341e-07	pfkB-like carbohydrate kinase family protein
AT5G58520	AT5G58520	-1.00305	7.30643e-06	protein kinase family protein
AT3G27870	AT3G27870	-1.0025	8.0867e-06	phospholipid-translocating ATPase

## Sheet: Data Set S3
Supplemental Data. Procko et al. (2022). Plant Cell.
Supplemental Data Set S3. scRNA-seq UMAP Cluster 0 markers.
Gene ID	avg logFC	% cells cluster 0	% cells other clusters	adj p-value	Description
AT1G09310	1.87071	0.933	0.213	0	plant/protein (Protein of unknown function, DUF538)
AT2G05520	1.76935	1	0.86	0	ATGRP-3,GLYCINE-RICH PROTEIN 3,ATGRP3,ARABIDOPSIS GLYCINE RICH PROTEIN 3,GRP3,GLYCINE-RICH PROTEIN 3
AT4G23670	1.71908	0.848	0.176	0	Polyketide cyclase/dehydrase and lipid transport superfamily protein
AT1G66100	1.71652	0.73	0.168	0	Plant thionin
AT3G51600	1.40853	0.826	0.193	0	lipid transfer protein 5
AT2G38540	1.31755	0.71	0.138	0	ATLTP1,ARABIDOPSIS THALIANA LIPID TRANSFER PROTEIN 1,LTP1,LIPID TRANSFER PROTEIN 1
AT1G70890	1.29928	0.608	0.106	0	MLP-like protein 43
AT5G44020	1.29259	0.811	0.151	0	HAD superfamily, subfamily IIIB acid phosphatase
AT5G64770	1.19773	0.741	0.171	0	CLEL 9,CLE-like 9,GLV2,GOLVEN 2
AT3G16770	1.19124	0.879	0.328	0	ATEBP,ethylene-responsive element binding protein,ERF72,ETHYLENE RESPONSE FACTOR 72,RAP2.3,RELATED TO AP2 3
AT4G38770	1.18377	0.745	0.132	0	ATPRP4,ARABIDOPSIS THALIANA PROLINE-RICH PROTEIN 4
AT4G04840	1.18269	0.548	0.11	0	ATMSRB6,methionine sulfoxide reductase B6
AT4G21960	1.15982	1	0.825	0	Peroxidase superfamily protein
AT3G16370	1.02978	0.65	0.108	0	GDSL-like Lipase/Acylhydrolase superfamily protein
AT5G25610	1.02794	0.643	0.101	0	ATRD22
AT5G66040	1.00142	0.844	0.416	0	sulfurtransferase protein 16
AT2G15050	0.9895	0.706	0.118	0	LTP7,lipid transfer protein 7
AT3G26520	0.989168	0.963	0.662	0	GAMMA-TIP2,SITIP,SALT-STRESS INDUCIBLE TONOPLAST INTRINSIC PROTEIN,TIP1
AT2G45180	0.970907	1	0.984	0	Bifunctional inhibitor/lipid-transfer protein/seed storage 2S albumin superfamily protein
AT3G16420	0.967681	0.425	0.069	0	JAL30,JACALIN-RELATED LECTIN 30,PBPI
AT1G68530	0.965945	0.745	0.142	0	AtCUT1,CER6,ECERIFERUM 6,CUT1,CUTICULAR 1,G2,POP1,POLLEN-PISTIL INCOMPATIBILITY 1
AT1G69530	0.960888	0.673	0.257	0	AT-EXP1,ATEXP1,ATEXPA1,expansin A1,ATHEXP ALPHA 1.2,EXP1,EXPANSIN 1
AT4G37800	0.958751	0.605	0.09	0	xyloglucan endotransglucosylase/hydrolase 7
AT2G05540	0.918402	0.524	0.152	0	Glycine-rich protein family
AT5G55620	0.915869	0.578	0.105	0	hypothetical protein
AT3G16530	0.875667	0.735	0.374	0	Legume lectin family protein
AT2G15970	0.866621	0.683	0.352	0	ATCOR413-PM1,ARABIDOPSIS THALIANA COLD-REGULATED413 PLASMA MEMBRANE 1,ATCYP19,CYCLOPHILLIN 19,FL3-5A3,WCOR413,WCOR413-LIKE
AT4G35100	0.866293	0.695	0.242	0	PIP2
AT5G36910	0.854749	0.322	0.071	0	thionin 2.2
AT4G16980	0.850692	0.739	0.341	0	arabinogalactan-protein family
AT1G21130	0.850081	0.809	0.414	0	O-methyltransferase family protein
AT2G40610	0.833157	0.497	0.081	0	ATEXP8,ATEXPA8,expansin A8,ATHEXP ALPHA 1.11,EXP8
AT3G26450	0.826885	0.622	0.104	0	Polyketide cyclase/dehydrase and lipid transport superfamily protein
AT1G74670	0.826839	0.669	0.365	0	Gibberellin-regulated family protein
AT3G13750	0.823815	0.889	0.592	0	beta galactosidase 1
AT5G65730	0.82205	0.518	0.096	0	xyloglucan endotransglucosylase/hydrolase 6
AT4G23400	0.810435	0.728	0.352	0	PIP1D
AT3G23050	0.802952	0.623	0.13	0	AXR2,AUXIN RESISTANT 2
AT4G22690	0.802318	0.763	0.361	0	cytochrome P450, family 706, subfamily A, polypeptide 1
AT2G27385	0.780388	0.525	0.085	0	Pollen Ole e 1 allergen and extensin family protein
AT1G25275	0.766855	0.984	0.67	0	thionin-like protein
AT2G30930	0.766001	0.698	0.236	0	hypothetical protein
AT5G22270	0.764443	0.59	0.109	0	SIED1,Salt-Induced and EIN3/EIL1-Dependent 1
AT5G25460	0.763201	0.494	0.121	0	transmembrane protein, putative (Protein of unknown function, DUF642)
AT1G62380	0.759707	0.727	0.434	0	ATACO2
AT3G44310	0.753092	0.921	0.652	0	ATNIT1,A. THALIANA NITRILASE 1,NITI
AT5G40450	0.740925	0.959	0.625	0	A-kinase anchor-like protein
AT5G01750	0.73987	0.909	0.503	0	LURP-one-like protein (DUF567)
AT1G13110	0.722164	0.611	0.165	0	cytochrome P450, family 71 subfamily B, polypeptide 7
AT1G05850	0.720254	0.696	0.362	0	ATCTL1,CTL1,CHITINASE-LIKE PROTEIN 1,ELP1,ECTOPIC DEPOSITION OF LIGNIN IN PITH 1,ELP,ECTOPIC DEPOSITION OF LIGNIN IN PITH,ERH2,ECTOPIC ROOT HAIR 2,HOT2,SENSITIVE TO HOT TEMPERATURES 2
AT2G45960	0.713025	0.984	0.827	0	ATHH2,PIP1
AT3G28940	0.694579	0.74	0.447	0	AIG2-like (avirulence induced gene) family protein
AT4G00360	0.690304	0.543	0.104	0	ATT1,ABERRANT INDUCTION OF TYPE THREE 1
AT1G23390	0.686152	0.66	0.326	0	Kelch repeat-containing F-box family protein
AT4G17340	0.68511	0.646	0.308	0	DELTA-TIP2
AT4G21620	0.676645	0.612	0.12	0	glycine-rich protein
AT4G13840	0.663574	0.538	0.091	0	CER26,ECERIFERUM 26
AT2G30870	0.660792	0.803	0.519	0	ATGSTF10,ARABIDOPSIS THALIANA GLUTATHIONE S-TRANSFERASE PHI 10,ATGSTF4,ERD13,EARLY DEHYDRATION-INDUCED 13
AT1G72150	0.654869	0.953	0.729	0	PATELLIN 1
AT1G49240	0.649109	0.696	0.367	0	FIZ1,FRIZZY AND KINKED SHOOTS
AT1G80440	0.640196	0.681	0.374	0	KFB20,Kelch repeat F-box 20,KMD1,KISS ME DEADLY 1
ATMG00020	0.619271	0.991	0.842	0	rRNA
AT3G16640	0.606519	1	1	0	AtTCTP2
AT1G78830	0.600216	0.729	0.436	0	Curculin-like (mannose-binding) lectin family protein
AT1G71695	0.598612	0.515	0.115	0	Peroxidase superfamily protein
AT3G53420	0.591521	0.961	0.759	0	AtPIP2
AT2G26250	0.5878	0.508	0.095	0	FDH,FIDDLEHEAD
AT1G51500	0.577801	0.498	0.087	0	ATWBC12,ARABIDOPSIS THALIANA WHITE-BROWN COMPLEX 12,AtABCG12,CER5,ECERIFERUM 5,D3,WBC12,WHITE-BROWN COMPLEX 12
AT1G29670	0.57619	0.426	0.072	0	GDSL-like Lipase/Acylhydrolase superfamily protein
AT3G62290	0.56701	0.995	0.928	0	ATARFA1E,ADP-ribosylation factor A1E
AT1G27130	0.565328	0.583	0.231	0	ATGSTU13,glutathione S-transferase tau 13,GST12,GLUTATHIONE S-TRANSFERASE 12
AT2G32690	0.565259	0.534	0.101	0	ATGRP23,GLYCINE-RICH PROTEIN 23
AT1G19670	0.560475	0.48	0.125	0	ATCLH1,chlorophyllase 1,ATHCOR1,CORONATINE-INDUCED PROTEIN 1,CORI1,CORONATINE-INDUCED PROTEIN 1
AT1G05135	0.55903	0.497	0.098	0	NA
AT5G19250	0.554501	0.609	0.331	0	Glycoprotein membrane precursor GPI-anchored
AT4G38690	0.549891	0.473	0.119	0	PLC-like phosphodiesterases superfamily protein
AT1G78460	0.542823	0.525	0.201	0	SOUL heme-binding family protein
AT4G32940	0.540685	0.665	0.427	0	GAMMAVPE
AT4G33220	0.540487	0.443	0.071	0	ATPME44,A. THALIANA PECTIN METHYLESTERASE 44
AT3G01690	0.537818	0.53	0.191	0	alpha/beta-Hydrolases superfamily protein
AT3G61430	0.519499	0.861	0.599	0	ATPIP1,ARABIDOPSIS THALIANA PLASMA MEMBRANE INTRINSIC PROTEIN 1,PIP1
AT2G33830	0.514545	0.953	0.684	0	AtDRM2,DRM2,dormancy associated gene 2
AT1G66200	0.512882	0.917	0.745	0	ATGSR2,glutamine synthase clone F11,GLN1
AT4G20260	0.496676	0.944	0.746	0	ATPCAP1,ARABIDOPSIS THALIANA PLASMA-MEMBRANE ASSOCIATED CATION-BINDING PROTEIN 1,MDP25,microtubule-destabilizing protein 25
AT1G17200	0.479713	0.436	0.075	0	CASPL2A1,CASP-like protein 2A1
AT3G20820	0.473854	0.411	0.106	0	Leucine-rich repeat (LRR) family protein
AT4G15630	0.471118	0.392	0.07	0	CASPL1E1,CASP-like protein 1E1
AT4G17245	0.465572	0.42	0.086	0	RING/U-box superfamily protein
AT3G09390	0.46005	0.992	0.873	0	ATMT-1,ARABIDOPSIS THALIANA METALLOTHIONEIN-1,ATMT-K,ARABIDOPSIS THALIANA METALLOTHIONEIN-K
AT3G23030	0.457143	0.475	0.22	0	indole-3-acetic acid inducible 2
AT2G47730	0.454655	0.946	0.716	0	ATGSTF5,GLUTATHIONE S-TRANSFERASE (CLASS PHI) 5,ATGSTF8,Arabidopsis thaliana glutathione S-transferase phi 8,GST6
AT1G04040	0.446079	0.332	0.053	0	HAD superfamily, subfamily IIIB acid phosphatase
AT1G65960	0.445427	0.849	0.666	0	glutamate decarboxylase 2
AT4G29350	0.433776	0.924	0.772	0	PRF2,PROFILIN 2,PRO2,PROFILIN 2
AT1G29660	0.432	0.342	0.069	0	GDSL-like Lipase/Acylhydrolase superfamily protein
AT4G02520	0.426384	0.845	0.504	0	ATGSTF2,glutathione S-transferase PHI 2,ATPM24,ATPM24.1,GST2
AT4G09760	0.421908	0.413	0.136	0	Protein kinase superfamily protein
AT3G41768	0.40422	0.963	0.784	0	rRNA
AT1G27950	0.403941	0.355	0.071	0	glycosylphosphatidylinositol-anchored lipid protein transfer 1
AT1G04250	0.403176	0.293	0.049	0	AtIAA17,IAA17,indole-3-acetic acid inducible 17
AT5G11420	0.399493	0.334	0.055	0	transmembrane protein, putative (Protein of unknown function, DUF642)
AT5G18380	0.398467	0.886	0.716	0	Ribosomal protein S5 domain 2-like superfamily protein
AT2G39400	0.392009	0.47	0.16	0	alpha/beta-Hydrolases superfamily protein
AT5G02500	0.389789	0.995	0.94	0	AT-HSC70-1,ARABIDOPSIS THALIANA HEAT SHOCK COGNATE PROTEIN 70-1,AtHsp70-1,HSC70,HEAT SHOCK COGNATE PROTEIN 70,HSP70-1,HEAT SHOCK PROTEIN 70-1
AT3G12120	0.373034	0.963	0.866	0	AtFAD2
AT5G54585	0.36712	0.34	0.113	0	hypothetical protein
AT3G48720	0.362673	0.324	0.051	0	HXXXD-type acyl-transferase family protein
AT5G03120	0.360361	0.287	0.052	0	transmembrane protein
AT1G01630	0.353406	0.34	0.077	0	Sec14p-like phosphatidylinositol transfer family protein
AT5G12050	0.346035	0.256	0.051	0	rho GTPase-activating protein
AT1G75500	0.342632	0.376	0.097	0	UMAMIT5,Usually multiple acids move in and out Transporters 5
AT1G15260	0.337819	0.302	0.052	0	LOW protein: ATP-dependent RNA helicase-like protein
AT5G63180	0.337001	0.268	0.048	0	Pectin lyase-like superfamily protein
AT5G12950	0.331943	0.309	0.069	0	proline-tRNA ligase (DUF1680)
AT1G22160	0.319415	0.311	0.096	0	senescence-associated family protein (DUF581)
AT1G17840	0.311755	0.302	0.055	0	ATWBC11,ARABIDOPSIS THALIANA WHITE-BROWN COMPLEX HOMOLOG PROTEIN 11,AtABCG11,COF1,CUTICULAR DEFECT AND ORGAN FUSION 1,DSO,DESPERADO,WBC11,white-brown complex homolog protein 11
AT4G04890	0.301164	0.286	0.046	0	protodermal factor 2
AT2G26910	0.293597	0.302	0.067	0	ATPDR4,PLEIOTROPIC DRUG RESISTANCE 4,AtABCG32,PDR4,pleiotropic drug resistance 4,PEC1,PERMEABLE CUTICLE 1
AT1G01430	0.293574	0.309	0.091	0	TRICHOME BIREFRINGENCE-LIKE 25
AT5G14410	0.285095	0.278	0.052	0	hypothetical protein
AT1G01610	0.284378	0.267	0.043	0	ATGPAT4,GLYCEROL-3-PHOSPHATE sn-2-ACYLTRANSFERASE 4
AT5G01240	0.279278	0.272	0.053	0	like AUXIN RESISTANT 1
AT2G01420	0.266493	0.274	0.072	0	ATPIN4,ARABIDOPSIS PIN-FORMED 4
AT3G43720	0.264028	0.302	0.068	0	Bifunctional inhibitor/lipid-transfer protein/seed storage 2S albumin superfamily protein
AT4G21750	0.263394	0.253	0.044	0	Homeobox-leucine zipper family protein / lipid-binding START domain-containing protein
AT3G03000	0.252863	0.263	0.065	0	EF hand calcium-binding protein family
AT4G36500	0.283654	0.949	0.696	3.61143e-301	hypothetical protein
AT3G18780	0.369524	0.893	0.741	5.21671e-301	DER1,DEFORMED ROOT HAIRS 1,ENL2,ENHANCER OF LRX1 2,FIZ2,FRIZZY AND KINKED SHOOTS 2,LSR2,LIGHT STRESS-REGULATED 2
AT1G55330	0.484785	0.38	0.155	1.24638e-298	ATAGP21,ARABINOGALACTAN PROTEIN 21
AT4G29905	0.453724	0.896	0.704	1.52962e-291	hypothetical protein
AT1G19960	0.473703	0.659	0.421	2.99857e-291	transcription factor
AT4G36540	0.361188	0.347	0.133	7.54602e-286	BR enhanced expression 2
AT4G37980	0.433151	0.485	0.238	1.30174e-284	ATCAD7,CAD7,CINNAMYL-ALCOHOL DEHYDROGENASE 7,ELI3,ELICITOR-ACTIVATED GENE 3
AT5G34850	0.378165	0.452	0.222	1.65844e-282	ATPAP26,PURPLE ACID PHOSPHATASE 26
AT4G03560	0.347752	0.41	0.181	1.04242e-279	ATCCH1,CALCIUM CHANNEL 1,ATTPC1,two-pore channel 1,FOU2,FATTY ACID OXYGENATION UPREGULATED 2
AT3G16240	0.668328	0.529	0.286	2.45805e-279	AQP1,ATTIP2
AT3G23820	0.421763	0.489	0.263	3.71977e-275	UDP-D-glucuronate 4-epimerase 6
AT3G59940	0.454267	0.54	0.32	1.44348e-269	AtKFB50,KFB50,Kelch repeat F-box 50,KMD4,KISS ME DEADLY 4
AT5G66590	0.290934	0.282	0.095	6.5586e-263	CAP (Cysteine-rich secretory proteins, Antigen 5, and Pathogenesis-related 1 protein) superfamily protein
AT5G54500	0.433645	0.575	0.362	6.68022e-262	flavodoxin-like quinone reductase 1
AT1G20620	0.347475	0.93	0.646	1.41902e-257	ATCAT3,SEN2,SENESCENCE 2
AT1G68560	0.273988	0.303	0.107	4.87955e-257	ATXYL1,ALPHA-XYLOSIDASE 1,AXY3,altered xyloglucan 3,TRG1,thermoinhibition resistant germination 1
AT1G78850	0.419399	0.459	0.227	1.40861e-255	D-mannose binding lectin protein with Apple-like carbohydrate-binding domain-containing protein
AT2G31570	0.312525	0.377	0.169	1.76422e-242	ATGPX2,glutathione peroxidase 2
AT1G23080	0.26519	0.298	0.113	2.2007e-234	ATPIN7,ARABIDOPSIS PIN-FORMED 7
AT3G01290	0.413909	0.488	0.265	7.24266e-234	AtHIR2
AT5G03630	0.357315	0.514	0.289	8.92546e-232	Pyridine nucleotide-disulfide oxidoreductase family protein
AT5G44340	0.382174	0.52	0.318	2.81205e-231	tubulin beta chain 4
AT5G49360	0.459815	0.484	0.277	5.61981e-231	ATBXL1,BETA-XYLOSIDASE 1
AT3G57400	0.256512	0.302	0.116	2.03674e-227	transmembrane protein
AT5G19140	0.296213	0.991	0.918	5.54198e-217	aluminum induced protein with YGL and LRDR motifs
AT1G56280	0.26563	0.998	0.987	3.28394e-213	ATDI19,drought-induced 19
AT1G59870	0.385541	0.68	0.517	2.27945e-212	ABCG36,ATP-binding cassette G36,ATABCG36,Arabidopsis thaliana ATP-binding cassette G36,ATPDR8,ARABIDOPSIS PLEIOTROPIC DRUG RESISTANCE 8,PDR8,PLEIOTROPIC DRUG RESISTANCE 8
AT5G61590	0.389747	0.505	0.31	4.56262e-212	DEWAX,Decrease Wax Biosynthesis
AT1G08510	0.282832	0.336	0.148	5.56671e-210	fatty acyl-ACP thioesterases B
AT2G23090	0.280303	0.895	0.758	3.0331e-205	Uncharacterized protein family SERF
AT5G54160	0.32636	0.385	0.197	7.42926e-200	ATOMT1,O-methyltransferase 1,AtCOMT,COMT1,caffeate O-methyltransferase 1,OMT3,O-methyltransferase 3
AT1G19910	0.314858	0.814	0.701	1.62954e-198	ATPase, F0/V0 complex, subunit C protein
AT5G49730	0.402264	0.55	0.368	3.95504e-197	ATFRO6,ferric reduction oxidase 6
AT5G62350	0.379864	0.54	0.361	1.41299e-194	Plant invertase/pectin methylesterase inhibitor superfamily protein
AT2G27860	0.328748	0.475	0.289	1.83733e-193	UDP-D-apiose/UDP-D-xylose synthase 1
AT3G22235	0.376665	0.626	0.423	6.88138e-190	cysteine-rich TM module stress tolerance protein
AT1G72610	0.330465	0.903	0.721	8.41003e-187	ATGER1,A. THALIANA GERMIN-LIKE PROTEIN 1,GLP1,GERMIN-LIKE PROTEIN 1
AT4G40030	0.299177	0.927	0.822	8.02655e-186	H3.3,histone 3.3
AT5G49720	0.312772	0.433	0.249	1.12462e-184	ATGH9A1,glycosyl hydrolase 9A1,DEC,DEFECTIVE CYTOKINESIS,IRX2,IRREGULAR XYLEM 2,KOR1,KORRIGAN 1,KOR,KORRIGAN,RSW2,RADIALLY SWOLLEN 2,TSD1,TUMOROUS SHOOT DEVELOPMENT 1
AT4G18205	0.267566	0.325	0.15	3.03364e-183	Nucleotide-sugar transporter family protein
AT3G16570	0.364312	0.494	0.323	5.95791e-180	ATRALF23,ARABIDOPSIS RAPID ALKALINIZATION FACTOR 23
AT5G07220	0.263482	0.349	0.174	7.86393e-176	ATBAG3,BCL-2-associated athanogene 3
AT3G61260	0.340477	0.712	0.604	1.46593e-174	Remorin family protein
AT1G51805	0.272939	0.348	0.174	1.13528e-171	Leucine-rich repeat protein kinase family protein
AT3G24503	0.263804	0.329	0.158	1.70928e-171	ALDH1A,aldehyde dehydrogenase 1A,REF1,REDUCED EPIDERMAL FLUORESCENCE1
AT1G64230	0.274736	0.977	0.937	1.57452e-169	ubiquitin-conjugating enzyme 28
AT4G32150	0.336341	0.564	0.411	1.67806e-169	ATVAMP711,vesicle-associated membrane protein 711
AT5G20290	0.264134	0.847	0.707	2.31397e-164	Ribosomal protein S8e family protein
AT5G10150	0.268722	0.294	0.137	1.0582e-162	UPSTREAM OF FLC protein (DUF966)
AT5G11670	0.385081	0.61	0.451	7.4563e-160	ATNADP-ME2,Arabidopsis thaliana NADP-malic enzyme 2
AT1G30230	0.260909	0.899	0.799	1.38721e-155	EF1Bb,elongation factor 1B beta
AT1G20010	0.268067	0.384	0.216	8.61811e-152	tubulin beta-5 chain
AT5G61600	0.354796	0.468	0.304	6.17745e-151	ethylene response factor 104
AT4G11360	0.304968	0.399	0.234	4.10873e-150	RING-H2 finger A1B
AT1G01620	0.301597	0.621	0.464	1.28734e-146	PIP1
AT3G04210	0.290684	0.407	0.248	1.16677e-140	Disease resistance protein (TIR-NBS class)
AT1G53210	0.300502	0.546	0.401	1.87926e-137	AtNCL,NCL,Na+/Ca2+ exchanger
AT3G15356	0.360679	0.495	0.328	1.10288e-136	Legume lectin family protein
AT2G26975	0.308465	0.474	0.331	1.5461e-134	Ctr copper transporter family
AT1G11260	0.28557	0.458	0.29	8.42941e-130	ATSTP1,SUGAR TRANSPORTER 1
AT2G40000	0.285642	0.735	0.617	5.82204e-129	ATHSPRO2,ARABIDOPSIS ORTHOLOG OF SUGAR BEET HS1 PRO-1 2
AT1G13930	0.26168	0.971	0.854	2.35903e-127	oleosin-B3-like protein
AT3G49910	0.278296	0.542	0.407	1.62542e-123	Translation protein SH3-like family protein
AT1G78040	0.257183	0.6	0.485	7.65672e-123	Pollen Ole e 1 allergen and extensin family protein
AT5G20650	0.299367	0.471	0.341	1.67271e-121	AtCOPT5
AT3G04720	0.375058	0.428	0.274	5.73066e-118	AtPR4,HEL,HEVEIN-LIKE,PR-4
ATMG01390	0.290904	0.5	0.359	1.35325e-116	rRNA
AT2G22990	0.32271	0.609	0.531	1.04079e-101	SCPL8,SERINE CARBOXYPEPTIDASE-LIKE 8
AT2G39010	0.304629	0.594	0.516	3.49873e-98	PIP2
AT2G22670	0.254377	0.403	0.281	8.45551e-94	indoleacetic acid-induced protein 8
AT2G30520	0.270913	0.521	0.42	4.67894e-86	Phototropic-responsive NPH3 family protein
AT4G39800	0.281665	0.473	0.369	2.67749e-80	ATIPS1,INOSITOL 3-PHOSPHATE SYNTHASE 1,ATMIPS1,MYO-INOSITOL-1-PHOSPHATE SYNTHASE 1,MI-1-P SYNTHASE
AT3G22231	0.269464	0.341	0.223	3.1703e-71	pathogen and circadian controlled 1
AT3G05880	0.295492	0.366	0.337	7.61835e-10	Low temperature and salt responsive protein family

## Sheet: Data Set S4
Supplemental Data. Procko et al. (2022). Plant Cell.
Supplemental Data Set S4. scRNA-seq UMAP Cluster 1 markers.
Gene ID	avg logFC	% cells cluster 1	% cells other clusters	adj p-value	Description
AT1G29920	1.54285	0.999	0.862	0	AB165,LHCB1.1,LIGHT HARVESTING CHLOROPHYLL A/B-BINDING PROTEIN 1.1
AT3G27690	1.53291	0.923	0.364	0	LHCB2.4,LHCB2,LIGHT-HARVESTING CHLOROPHYLL B-BINDING 2
AT2G05070	1.5112	0.991	0.742	0	LHCB2,LIGHT-HARVESTING CHLOROPHYLL B-BINDING 2
AT1G29910	1.41095	0.998	0.883	0	AB180,LHCB1.2,LIGHT HARVESTING CHLOROPHYLL A/B BINDING PROTEIN 1.2
AT2G05100	1.3382	0.999	0.88	0	LHCB2,LIGHT-HARVESTING CHLOROPHYLL B-BINDING 2
AT5G54270	1.33238	0.999	0.895	0	light-harvesting chlorophyll B-binding protein 3
AT3G08940	1.11451	1	0.9	0	light harvesting complex photosystem II
AT1G15820	1.10932	1	0.926	0	CP24
AT2G34420	1.07657	1	0.992	0	LHCB1.5,PHOTOSYSTEM II LIGHT HARVESTING COMPLEX GENE 1.5
AT3G47470	1.06765	1	0.978	0	CAB4
AT1G03130	0.968423	0.996	0.792	0	photosystem I subunit D-2
AT3G54890	0.930223	1	0.99	0	chlorophyll a-b binding protein 6
AT1G51400	0.860707	1	0.932	0	Photosystem II 5 kD protein
AT4G28750	0.852896	1	0.981	0	Photosystem I reaction centre subunit IV / PsaE protein
AT1G61520	0.844174	1	0.993	0	PSI type III chlorophyll a/b-binding protein
AT1G08380	0.842776	1	0.991	0	photosystem I subunit O
AT5G64040	0.829141	1	0.973	0	photosystem I reaction center subunit PSI-N, chloroplast, putative / PSI-N, putative (PSAN)
AT1G30380	0.822913	1	0.957	0	photosystem I subunit K
AT4G02770	0.808626	1	0.968	0	photosystem I subunit D-1
AT4G10340	0.805936	1	0.992	0	light harvesting complex of photosystem II 5
AT1G52230	0.777778	0.997	0.899	0	PSAH-2,PHOTOSYSTEM I SUBUNIT H-2,PSI-H
AT1G31330	0.776737	1	0.992	0	photosystem I subunit F
AT1G06680	0.767579	1	0.988	0	OE23,OXYGEN EVOLVING COMPLEX SUBUNIT 23 KDA,OEE2,OXYGEN-EVOLVING ENHANCER PROTEIN 2,PSII-P,PHOTOSYSTEM II SUBUNIT P
AT1G21500	0.742263	0.949	0.551	0	hypothetical protein
AT2G46820	0.735768	0.999	0.906	0	CURT1B,CURVATURE THYLAKOID 1B,PSAP,PTAC8,PLASTID TRANSCRIPTIONALLY ACTIVE 8,TMP14,THYLAKOID MEMBRANE PHOSPHOPROTEIN OF 14 KDA
AT4G05180	0.734742	0.999	0.95	0	PSBQ,PHOTOSYSTEM II SUBUNIT Q,PSII-Q
AT3G61470	0.725428	1	0.998	0	photosystem I light harvesting complex protein
AT2G25080	0.724093	0.949	0.637	0	ATGPX1,GLUTATHIONE PEROXIDASE 1
AT1G67740	0.708864	0.98	0.717	0	YCF32
AT2G30570	0.674708	1	0.997	0	photosystem II reaction center W
AT2G21330	0.666262	0.979	0.845	0	AtFBA1
AT1G29930	0.665852	1	0.998	0	AB140,CAB140,CHLOROPHYLL A/B PROTEIN 140,LHCB1.3,LIGHT-HARVESTING CHLOROPHYLL A/B-PROTEIN 1.3
AT5G66570	0.664391	1	0.997	0	MSP-1,MANGANESE-STABILIZING PROTEIN 1,OE33,OXYGEN EVOLVING COMPLEX 33 KILODALTON PROTEIN,OEE1,33 KDA OXYGEN EVOLVING POLYPEPTIDE 1,OEE33,OXYGEN EVOLVING ENHANCER PROTEIN 33,PSBO-1,PS II OXYGEN-EVOLVING COMPLEX 1
AT4G12800	0.656321	1	0.976	0	photosystem I subunit l
AT3G56940	0.626511	0.986	0.729	0	ACSF,CHL27
AT5G19940	0.617129	0.993	0.83	0	Plastid-lipid associated protein PAP / fibrillin family protein
AT4G38970	0.598222	0.999	0.948	0	AtFBA2
AT4G19170	0.591968	0.769	0.348	0	CCD4,carotenoid cleavage dioxygenase 4
AT1G55670	0.591432	1	0.986	0	photosystem I subunit G
AT1G79040	0.591147	1	1	0	photosystem II subunit R
AT3G16140	0.588258	0.996	0.883	0	photosystem I subunit H-1
AT4G26530	0.58017	0.885	0.603	0	AtFBA5
AT3G46780	0.568095	0.935	0.539	0	plastid transcriptionally active 16
AT4G35090	0.562034	0.972	0.825	0	catalase 2
AT4G21280	0.551449	0.998	0.904	0	PSBQ-1,PHOTOSYSTEM II SUBUNIT Q-1,PSBQ,PHOTOSYSTEM II SUBUNIT Q
AT1G44575	0.539451	0.971	0.833	0	CP22,PSBS,PHOTOSYSTEM II SUBUNIT S
AT1G54780	0.539174	0.938	0.597	0	AtTLP18.3
AT2G06520	0.532738	1	0.974	0	photosystem II subunit X
AT5G57040	0.526583	0.92	0.591	0	Lactoylglutathione lyase / glyoxalase I family protein
AT5G38410	0.522961	1	0.993	0	Ribulose bisphosphate carboxylase (small chain) family protein
AT5G57345	0.520084	0.805	0.35	0	transmembrane protein
AT1G03600	0.519732	0.904	0.571	0	photosystem II family protein
AT1G20340	0.51323	1	0.993	0	PETE2,PLASTOCYANIN 2
AT5G09660	0.508827	0.998	0.916	0	peroxisomal NAD-malate dehydrogenase 2
AT5G02120	0.500375	0.852	0.456	0	PDE335,PIGMENT DEFECTIVE 335
AT1G74470	0.498205	0.968	0.75	0	Pyridine nucleotide-disulfide oxidoreductase family protein
AT4G34350	0.496859	0.89	0.548	0	CLB6,CHLOROPLAST BIOGENESIS 6,ISPH
AT3G50820	0.496186	0.976	0.785	0	OEC33,OXYGEN EVOLVING COMPLEX SUBUNIT 33 KDA,PSBO-2,PHOTOSYSTEM II SUBUNIT O-2
AT4G09650	0.494825	0.907	0.599	0	PDE332,PIGMENT DEFECTIVE 332
AT2G39730	0.493342	0.999	0.992	0	rubisco activase
AT5G67030	0.493209	0.773	0.328	0	ATABA1,ARABIDOPSIS THALIANA ABA DEFICIENT 1,ATZEP,ARABIDOPSIS THALIANA ZEAXANTHIN EPOXIDASE,IBS3,IMPAIRED IN BABA-INDUCED STERILITY 3,LOS6,LOW EXPRESSION OF OSMOTIC STRESS-RESPONSIVE GENES 6,NPQ2,NON-PHOTOCHEMICAL QUENCHING 2,ZEP,ZEAXANTHIN EPOXIDASE
AT2G42220	0.488962	0.709	0.26	0	Rhodanese/Cell cycle control phosphatase superfamily protein
AT3G14420	0.486731	0.999	0.917	0	Aldolase-type TIM barrel family protein
AT5G13630	0.485822	0.896	0.538	0	ABAR,ABA-BINDING PROTEIN,CCH1,CCH,CONDITIONAL CHLORINA,CHLH,H SUBUNIT OF MG-CHELATASE
AT5G01530	0.485718	1	0.989	0	light harvesting complex photosystem II
AT3G01500	0.48559	0.956	0.814	0	ATBCA1,BETA CARBONIC ANHYDRASE 1,ATSABP3,ARABIDOPSIS THALIANA SALICYLIC ACID-BINDING PROTEIN 3,SABP3,SALICYLIC ACID-BINDING PROTEIN 3
AT4G01150	0.481189	1	0.95	0	CURT1A,CURVATURE THYLAKOID 1A
AT1G52870	0.476653	0.804	0.378	0	Peroxisomal membrane 22 kDa (Mpv17/PMP22) family protein
AT1G21065	0.475425	0.93	0.645	0	secondary thiamine-phosphate synthase enzyme
AT4G37930	0.470216	0.999	0.93	0	SHMT1,SERINE HYDROXYMETHYLTRANSFERASE 1,STM,SERINE TRANSHYDROXYMETHYLTRANSFERASE
AT5G19190	0.459238	0.743	0.406	0	hypothetical protein
AT2G20260	0.457904	0.998	0.926	0	photosystem I subunit E-2
AT1G12900	0.457807	0.965	0.813	0	glyceraldehyde 3-phosphate dehydrogenase A subunit 2
AT1G18060	0.449113	0.692	0.277	0	microbial collagenase
AT3G47070	0.447348	0.98	0.874	0	thylakoid soluble phosphoprotein
AT1G75690	0.446705	0.839	0.434	0	DnaJ/Hsp40 cysteine-rich domain superfamily protein
AT3G21055	0.444548	0.999	0.947	0	photosystem II subunit T
AT4G22890	0.444547	0.954	0.733	0	PGR5-LIKE A
AT1G76080	0.440986	0.886	0.568	0	ATCDSP32,ARABIDOPSIS THALIANA CHLOROPLASTIC DROUGHT-INDUCED STRESS PROTEIN OF 32 KD
AT2G13360	0.440562	0.995	0.9	0	AGT1,ALANINE:GLYOXYLATE AMINOTRANSFERASE 1,SGAT,L-serine:glyoxylate aminotransferase
AT2G05620	0.440145	0.908	0.604	0	AtPGR5
AT3G17800	0.43354	0.724	0.325	0	alanine-tRNA ligase, putative (DUF760)
AT5G64840	0.42764	0.738	0.314	0	ATGCN5,general control non-repressible 5,GCN5,general control non-repressible 5
AT1G23310	0.420905	1	0.972	0	AOAT1,ALANINE-2-OXOGLUTARATE AMINOTRANSFERASE 1,GGAT1,GLUTAMATE:GLYOXYLATE AMINOTRANSFERASE 1
AT1G34000	0.42061	0.904	0.658	0	one-helix protein 2
AT1G45474	0.415832	0.85	0.472	0	photosystem I light harvesting complex protein 5
AT1G64720	0.414754	0.999	0.976	0	Polyketide cyclase/dehydrase and lipid transport superfamily protein
AT3G02730	0.411422	0.978	0.82	0	ATF1
AT4G25050	0.409741	0.967	0.812	0	acyl carrier protein 4
AT1G75380	0.408017	0.986	0.911	0	ATBBD1,bifunctional nuclease in basal defense response 1
AT3G56290	0.40761	0.692	0.345	0	potassium transporter
AT4G03280	0.405604	1	0.965	0	PGR1,PROTON GRADIENT REGULATION 1
AT3G12345	0.402259	0.768	0.388	0	FKBP-type peptidyl-prolyl cis-trans isomerase
AT1G68010	0.401822	0.993	0.894	0	ATHPR1
AT3G63140	0.401244	0.874	0.557	0	chloroplast stem-loop binding protein of 41 kDa
AT2G29290	0.399536	0.589	0.221	0	NAD(P)-binding Rossmann-fold superfamily protein
AT5G16030	0.398928	0.544	0.22	0	mental retardation GTPase activating protein
AT1G09340	0.396583	0.91	0.679	0	CSP41B,CHLOROPLAST STEM-LOOP BINDING PROTEIN OF 41 KDA,HIP1.3,heteroglycan-interacting protein 1.3
AT5G46110	0.396539	0.969	0.799	0	TPT,triose-phosphate &#8260
AT3G15360	0.395955	0.979	0.809	0	ATHM4,ATM4,ARABIDOPSIS THIOREDOXIN M-TYPE 4
AT2G42750	0.392487	0.68	0.299	0	DJC77,DNA J protein C77
AT1G70760	0.391148	0.78	0.384	0	CRR23,CHLORORESPIRATORY REDUCTION 23
AT4G35250	0.385909	0.666	0.268	0	NAD(P)-binding Rossmann-fold superfamily protein
AT1G74880	0.382051	0.835	0.452	0	NDH-O,NAD(P)H:plastoquinone dehydrogenase complex subunit O
AT2G04039	0.381365	0.642	0.273	0	DUF2996 family protein
AT1G32060	0.381099	0.99	0.864	0	phosphoribulokinase
AT4G32260	0.379297	0.999	0.941	0	ATPase, F0 complex, subunit B/B', bacterial/chloroplast
AT5G28750	0.378056	0.774	0.405	0	Bacterial sec-independent translocation protein mttA/Hcf106
AT2G34460	0.37492	0.674	0.29	0	NAD(P)-binding Rossmann-fold superfamily protein
AT3G02380	0.372176	0.416	0.121	0	ATCOL2,CONSTANS-LIKE 2,BBX3,B-box domain protein 3
AT2G36895	0.371619	0.587	0.227	0	D-tagatose-1,6-bisphosphate aldolase subunit
AT1G06040	0.37144	0.806	0.435	0	BBX24,B-box domain protein 24
AT1G76100	0.37142	0.727	0.364	0	plastocyanin 1
AT4G28025	0.371319	0.787	0.428	0	hypothetical protein
AT5G16400	0.370075	0.671	0.291	0	ATF2
AT5G43150	0.369629	0.629	0.252	0	elongation factor
AT2G34860	0.367946	0.796	0.445	0	PSA2
AT4G04020	0.366725	0.653	0.316	0	FIB1a,fibrillin 1a,PGL35,plastoglobulin 35
AT5G07020	0.359125	0.773	0.409	0	proline-rich family protein
AT4G32590	0.358245	0.687	0.321	0	2Fe-2S ferredoxin-like superfamily protein
AT4G23890	0.357778	0.744	0.395	0	CRR31,CHLORORESPIRATORY REDUCTION 31
AT3G54050	0.355972	0.892	0.575	0	high cyclic electron flow 1
AT4G13830	0.354727	0.726	0.387	0	DJC26,DNA J protein C26
AT1G67090	0.344376	1	1	0	ribulose bisphosphate carboxylase small chain 1A
AT5G43750	0.341463	0.647	0.29	0	NDH18,NAD(P)H dehydrogenase 18
AT1G74730	0.334699	0.657	0.308	0	transmembrane protein, putative (DUF1118)
AT4G09010	0.333187	0.596	0.261	0	APX4,ascorbate peroxidase 4
AT4G15560	0.331577	0.734	0.399	0	AtCLA1,CLA,DEF,DXPS2,1-DEOXY-D-XYLULOSE 5-PHOSPHATE SYNTHASE 2,DXS1,1-deoxy-D-xylulose 5-phosphate (DXP) synthase 1,DXS,1-DEOXY-D-XYLULOSE 5-PHOSPHATE SYNTHASE
AT4G33666	0.330521	0.505	0.205	0	hypothetical protein
AT4G04640	0.329427	0.971	0.831	0	ATPase, F1 complex, gamma subunit protein
AT5G24120	0.327235	0.518	0.198	0	ATSIG5,SIGMA FACTOR 5,SIG5,SIGMA FACTOR 5
AT1G52220	0.325029	0.802	0.46	0	CURT1C,CURVATURE THYLAKOID 1C
AT5G35970	0.324149	0.543	0.195	0	P-loop containing nucleoside triphosphate hydrolases superfamily protein
AT1G32900	0.323535	0.403	0.111	0	UDP-Glycosyltransferase superfamily protein
AT2G27290	0.32294	0.695	0.357	0	FAM210B-like protein, putative (DUF1279)
AT1G73870	0.317422	0.383	0.073	0	COL7,CONSTANS-LIKE 7
AT1G16720	0.317371	0.693	0.352	0	high chlorophyll fluorescence phenotype 173
AT5G44190	0.308801	0.521	0.206	0	ATGLK2,GPRI2,GBF'S PRO-RICH REGION-INTERACTING FACTOR 2
AT3G10060	0.308771	0.583	0.254	0	FKBP-like peptidyl-prolyl cis-trans isomerase family protein
AT1G32220	0.306385	0.547	0.214	0	NAD(P)-binding Rossmann-fold superfamily protein
AT3G48420	0.295609	0.594	0.266	0	Haloacid dehalogenase-like hydrolase (HAD) superfamily protein
AT5G19220	0.294372	0.584	0.26	0	ADG2,ADP GLUCOSE PYROPHOSPHORYLASE 2
AT3G12320	0.292144	0.407	0.126	0	LNK3,night light-inducible and clock-regulated 3
AT3G10420	0.290037	0.48	0.176	0	P-loop containing nucleoside triphosphate hydrolases superfamily protein
AT4G37200	0.287116	0.572	0.254	0	Thioredoxin superfamily protein
AT2G29650	0.285323	0.465	0.156	0	ANTR1,anion transporter 1
AT3G59400	0.281781	0.447	0.166	0	protein GENOMES UNCOUPLED 4
AT2G15020	0.274869	0.341	0.095	0	hypothetical protein
AT5G42070	0.272631	0.456	0.163	0	hypothetical protein
AT1G16730	0.272584	0.369	0.098	0	hypothetical protein
AT3G01060	0.26321	0.411	0.132	0	lysine-tRNA ligase
AT5G45820	0.256618	0.33	0.072	0	PKS18,PROTEIN KINASE 18,SnRK3.6,SNF1-RELATED PROTEIN KINASE 3.6
AT1G44446	0.254028	0.382	0.112	0	ATCAO,ARABIDOPSIS THALIANA CHLOROPHYLL A OXYGENASE,CAO,CHLOROPHYLL A OXYGENASE
AT1G07180	0.252083	0.379	0.123	0	ATNDI1,ARABIDOPSIS THALIANA INTERNAL NON-PHOSPHORYLATING NAD ( P ) H DEHYDROGENASE
AT1G75460	0.306422	0.637	0.308	2.0266e-302	ATP-dependent protease La (LON) domain protein
AT3G55800	0.367207	0.88	0.596	7.8419e-302	sedoheptulose-bisphosphatase
AT2G39800	0.262674	0.395	0.135	2.00356e-301	ATP5CS
AT3G53470	0.287066	0.596	0.278	8.46793e-301	2,3-bisphosphoglycerate-independent phosphoglycerate mutase
AT5G23060	0.355223	0.796	0.457	7.66363e-298	calcium sensing receptor
AT4G28030	0.287814	0.609	0.287	1.21103e-297	Acyl-CoA N-acyltransferases (NAT) superfamily protein
AT2G36145	0.29488	0.5	0.21	1.38325e-294	hypothetical protein
AT2G05310	0.335483	0.811	0.478	2.5595e-294	transmembrane protein
AT5G67370	0.305943	0.627	0.305	3.05584e-294	DUF1230 family protein (DUF1230)
AT1G15980	0.285019	0.566	0.255	2.80743e-293	NDF1,NDH-dependent cyclic electron flow 1,NDH48,NAD(P)H DEHYDROGENASE SUBUNIT 48
AT2G37240	0.2548	0.433	0.163	5.39435e-292	Thioredoxin superfamily protein
AT3G27925	0.28413	0.637	0.311	1.14881e-290	DEGP1,DegP protease 1
AT1G65260	0.304511	0.788	0.447	3.19064e-282	VIPP1,VESICLE-INDUCING PROTEIN IN PLASTIDS 1
AT1G22850	0.279455	0.534	0.241	1.49077e-280	SNARE associated Golgi protein family
AT2G35260	0.286597	0.569	0.266	1.12607e-279	CAAX protease self-immunity protein
AT1G52510	0.267888	0.546	0.248	3.28658e-278	alpha/beta-Hydrolases superfamily protein
AT4G16410	0.32932	0.801	0.476	1.75997e-275	transmembrane protein
AT1G03680	0.300222	0.965	0.781	5.85347e-275	ATHM1,thioredoxin M-type 1,ATM1,ARABIDOPSIS THIOREDOXIN M-TYPE 1,TRX-M1,THIOREDOXIN M-TYPE 1
AT2G34430	0.74061	0.93	0.855	1.9854e-274	LHCB1.4,LIGHT-HARVESTING CHLOROPHYLL-PROTEIN COMPLEX II SUBUNIT B1
AT3G50685	0.281681	0.633	0.312	9.43138e-272	anti-muellerian hormone type-2 receptor
AT1G06430	0.264004	0.535	0.24	9.57464e-272	FTSH protease 8
AT1G71030	0.3425	0.608	0.302	9.00281e-270	ATMYBL2,ARABIDOPSIS MYB-LIKE 2
AT1G58290	0.278484	0.528	0.239	2.17688e-268	Glutamyl-tRNA reductase family protein
AT2G43560	0.272362	0.617	0.302	4.39807e-267	FKBP-like peptidyl-prolyl cis-trans isomerase family protein
AT4G25080	0.305395	0.827	0.515	1.0429e-266	magnesium-protoporphyrin IX methyltransferase
AT3G54900	0.26098	0.564	0.264	1.07667e-263	ATGRXCP,GLUTAREDOXIN
AT5G21430	0.291296	0.697	0.369	4.928e-262	CRRL,CHLORORESPIRATORY REDUCTION L
AT1G52342	0.307579	0.577	0.271	1.84393e-261	hypothetical protein
AT4G08870	0.251462	0.411	0.16	3.48155e-260	Arginase/deacetylase superfamily protein
AT2G43030	0.301758	0.784	0.462	5.27797e-260	Ribosomal protein L3 family protein
AT2G01590	0.252031	0.499	0.218	2.0087e-259	chlororespiratory reduction 3
AT4G22240	0.290489	0.729	0.404	4.10499e-259	FBN1b,fibrillin 1b
AT4G02920	0.281397	0.647	0.337	1.11029e-257	hypothetical protein
AT4G33010	0.385048	0.908	0.714	8.24664e-257	AtGLDP1,glycine decarboxylase P-protein 1
AT4G30950	0.297123	0.718	0.401	9.41747e-257	FADC,FATTY ACID DESATURASE C,SFD4,STEAROYL DESATURASE DEFICIENCY 4
AT5G43850	0.328041	0.658	0.359	1.02798e-256	RmlC-like cupins superfamily protein
AT1G23740	0.281013	0.56	0.267	8.26284e-255	Oxidoreductase, zinc-binding dehydrogenase family protein
AT1G63970	0.273231	0.629	0.323	1.07402e-253	MECPS,2C-METHYL-D-ERYTHRITOL 2,4-CYCLODIPHOSPHATE SYNTHASE
AT3G55240	0.466927	0.326	0.115	1.60856e-249	Plant protein 1589 of unknown function
AT4G39710	0.254977	0.553	0.257	6.93345e-249	FKBP16-2,FK506-binding protein 16-2
AT5G14740	0.33805	0.991	0.913	1.17437e-247	BETA CA2,BETA CARBONIC ANHYDRASE 2,CA18,CARBONIC ANHYDRASE 18
AT3G63490	0.278551	0.805	0.47	1.39077e-247	PRPL1,plastid ribosomal protein L1
AT1G77930	0.252406	0.546	0.26	3.97709e-246	DJC65,DNA J protein C65
AT5G08760	0.294923	0.472	0.209	3.88087e-243	transmembrane protein
AT5G35630	0.276404	0.995	0.935	7.46543e-240	ATGSL1,GLUTAMINE SYNTHETASE LIKE 1,GLN2,GLUTAMINE SYNTHETASE 2
AT5G60600	0.29339	0.864	0.573	4.50609e-237	CLB4,CHLOROPLAST BIOGENESIS 4,CSB3,CONSTITUTIVE SUBTILISIN 3,GCPE,ISPG
AT1G43670	0.256329	0.581	0.285	5.38185e-237	AtcFBP,Arabidopsis thaliana cytosolic fructose-1,6-bisphosphatase,FINS1,FRUCTOSE INSENSITIVE 1
AT1G19740	0.259848	0.591	0.302	5.50136e-234	ATP-dependent protease La (LON) domain protein
AT2G39470	0.257084	0.593	0.296	2.11599e-233	PPL2,PsbP-like protein 2
AT3G52230	0.286762	0.645	0.353	3.19915e-232	hypothetical protein
AT1G80180	0.313479	0.739	0.45	5.58083e-232	hypothetical protein
AT3G12780	0.278216	0.979	0.878	9.12658e-231	phosphoglycerate kinase 1
AT4G11570	0.258513	0.604	0.315	1.11041e-229	Haloacid dehalogenase-like hydrolase (HAD) superfamily protein
AT3G26070	0.27295	0.737	0.434	3.90011e-224	Plastid-lipid associated protein PAP / fibrillin family protein
AT5G14320	0.266917	0.909	0.685	6.2855e-222	Ribosomal protein S13/S18 family
AT1G31170	0.273456	0.683	0.395	1.28659e-214	ATSRX,SULFIREDOXIN
AT1G42970	0.287617	0.988	0.909	7.5334e-212	glyceraldehyde-3-phosphate dehydrogenase B subunit
AT5G08050	0.258529	0.598	0.318	3.74098e-211	wiskott-aldrich syndrome family protein, putative (DUF1118)
AT3G63410	0.286022	0.807	0.529	5.86864e-208	E37,IEP37,INNER ENVELOPE PROTEIN 37,VTE3,VITAMIN E DEFECTIVE 3
ATTG00010	0.288031	0.293	0.109	1.89985e-197	NA
AT4G34190	0.274428	0.811	0.529	3.32576e-197	stress enhanced protein 1
AT4G35770	0.381336	0.625	0.374	6.13187e-197	ATSEN1,ARABIDOPSIS THALIANA SENESCENCE 1,DIN1,DARK INDUCIBLE 1
AT5G47560	0.270036	0.627	0.353	2.15608e-196	ATSDAT,ATTDT,TONOPLAST DICARBOXYLATE TRANSPORTER
AT2G29670	0.260214	0.51	0.259	3.10329e-196	Tetratricopeptide repeat (TPR)-like superfamily protein
AT1G55960	0.262498	0.394	0.175	4.85743e-196	Polyketide cyclase/dehydrase and lipid transport superfamily protein
AT5G38420	0.29163	0.995	0.939	2.52659e-194	Ribulose bisphosphate carboxylase (small chain) family protein
AT3G27830	0.257774	0.823	0.546	2.20508e-192	RPL12,RIBOSOMAL PROTEIN L12
AT3G26650	0.262541	0.989	0.926	2.95834e-190	glyceraldehyde 3-phosphate dehydrogenase A subunit
AT5G54600	0.251934	0.852	0.6	1.5617e-185	SVR8,SUPPRESSOR OF VARIEGATION 8
AT4G24770	0.261086	0.891	0.686	1.00648e-182	ATRBP31,ARABIDOPSIS THALIANA RNA BINDING PROTEIN,APPROXIMATELY 31 KD,ATRBP33,CP31
AT2G25510	0.331303	0.983	0.932	4.20338e-161	transmembrane protein
AT3G62030	0.250452	0.754	0.487	4.15571e-157	CYP20-3,cyclophilin 20-3
AT1G72430	0.255059	0.619	0.372	5.90688e-152	SAUR78,SMALL AUXIN UPREGULATED RNA 78
AT2G46600	0.297562	0.586	0.35	1.1939e-151	Calcium-binding EF-hand family protein
AT5G51720	0.302152	0.45	0.243	5.36609e-148	At-NEET
AT1G80920	0.293941	0.75	0.539	5.07135e-140	Chaperone DnaJ-domain superfamily protein
AT1G65490	0.304365	0.629	0.398	1.45894e-139	transmembrane protein
AT1G77760	0.262781	0.427	0.227	1.71171e-139	GNR1,NR1,NITRATE REDUCTASE 1
ATCG00720	0.29275	0.85	0.69	9.8689e-133	photosynthetic electron transfer B
AT2G10940	0.290495	0.273	0.119	7.68888e-128	Bifunctional inhibitor/lipid-transfer protein/seed storage 2S albumin superfamily protein
AT1G49500	0.25627	0.951	0.904	2.51129e-124	transcription initiation factor TFIID subunit 1b-like protein
AT2G41090	0.291828	0.832	0.732	6.42387e-101	Calcium-binding EF-hand family protein
AT5G63160	0.25096	0.673	0.476	5.32428e-99	BTB and TAZ domain protein 1
AT1G12090	0.395766	0.688	0.582	3.49979e-93	extensin-like protein
AT5G42530	0.264913	0.931	0.917	2.34947e-77	hypothetical protein

## Sheet: Data Set S5
Supplemental Data. Procko et al. (2022). Plant Cell.
Supplemental Data Set S5. scRNA-seq UMAP Cluster 2 markers.
Gene ID	avg logFC	% cells cluster 2	% cells other clusters	adj p-value	Description
AT2G31945	1.31831	0.794	0.145	0	transmembrane protein
AT5G03210	1.29366	0.984	0.646	0	AtDIP2
AT1G19020	1.29064	0.904	0.373	0	CDP-diacylglycerol-glycerol-3-phosphate 3-phosphatidyltransferase
AT5G42380	1.2022	0.915	0.346	0	AtCML37
AT1G67920	1.1609	0.761	0.175	0	hypothetical protein
AT5G10695	1.12858	0.927	0.417	0	methionyl-tRNA synthetase
AT5G65300	1.10756	0.874	0.283	0	hypothetical protein
AT4G39670	1.09019	0.77	0.187	0	Glycolipid transfer protein (GLTP) family protein
AT2G38870	1.07809	0.748	0.159	0	Serine protease inhibitor, potato inhibitor I-type family protein
AT1G05575	1.04396	0.907	0.366	0	transmembrane protein
AT3G25770	1.03343	0.901	0.513	0	allene oxide cyclase 2
AT5G54165	1.02918	0.726	0.147	0	Avr9/Cf-9 rapidly elicited protein
AT3G28210	1.01741	0.751	0.138	0	zinc finger (AN1-like) family protein
AT1G66580	0.997285	0.827	0.362	0	RPL10C,ribosomal protein L10 C
AT1G76650	0.993428	0.923	0.445	0	calmodulin-like 38
AT3G05500	0.963943	0.831	0.28	0	Rubber elongation factor protein (REF)
AT4G02380	0.961812	0.965	0.711	0	AtLEA5,Arabidopsis thaliana late embryogenensis abundant like 5
AT5G64310	0.946564	0.972	0.652	0	ATAGP1
AT5G35735	0.928083	0.885	0.392	0	Auxin-responsive family protein
AT1G66500	0.926909	0.867	0.336	0	Pre-mRNA cleavage complex II
AT2G25735	0.914595	0.847	0.356	0	hypothetical protein
AT3G24500	0.914239	0.636	0.224	0	ATMBF1C
AT5G59820	0.913998	0.936	0.611	0	AtZAT12,ZAT12
AT3G57450	0.891337	0.932	0.553	0	hypothetical protein
AT1G71697	0.887011	0.834	0.241	0	ATCK1,choline kinase 1,CK,CHOLINE KINASE
AT1G76600	0.88267	0.933	0.488	0	poly polymerase
AT3G25760	0.873795	0.757	0.259	0	ERD12,early-responsive to dehydration 12
AT2G25297	0.87365	0.716	0.187	0	transmembrane protein
AT3G07195	0.873405	0.715	0.151	0	RPM1-interacting protein 4 (RIN4) family protein
AT5G03030	0.866404	0.73	0.183	0	Chaperone DnaJ-domain superfamily protein
AT2G22880	0.865163	0.771	0.187	0	VQ motif-containing protein
AT1G01470	0.858078	0.914	0.565	0	AtLEA14,Arabidopsis thaliana Late Embryogenesis abundant 14,LEA1,LSR3,LIGHT STRESS-REGULATED 3
AT1G79245	0.852241	0.552	0.204	0	NA
AT3G23230	0.841325	0.675	0.151	0	AtERF98,AtTDR1,ERF98,Ethylene Response Factor 98
AT4G27652	0.840641	0.888	0.476	0	hypothetical protein
AT1G14540	0.835288	0.653	0.134	0	Peroxidase superfamily protein
AT1G75860	0.827996	0.718	0.197	0	DNA ligase
AT3G29000	0.814859	0.73	0.231	0	Calcium-binding EF-hand family protein
AT4G36500	0.810836	0.983	0.717	0	hypothetical protein
AT3G04640	0.806406	0.817	0.343	0	glycine-rich protein
AT4G16500	0.803467	0.784	0.256	0	AtCYS4,CYS4,phytocystatin 4
AT2G37430	0.798407	0.55	0.113	0	C2H2 and C2HC zinc fingers superfamily protein
AT1G32920	0.796549	0.99	0.793	0	hypothetical protein
AT3G51660	0.791828	0.683	0.22	0	Tautomerase/MIF superfamily protein
AT2G22500	0.779366	0.829	0.296	0	ATPUMP5,PLANT UNCOUPLING MITOCHONDRIAL PROTEIN 5,DIC1,DICARBOXYLATE CARRIER 1
AT5G46295	0.773643	0.701	0.172	0	transmembrane protein
AT1G71950	0.772568	0.83	0.39	0	Proteinase inhibitor, propeptide
AT4G34150	0.763067	0.865	0.401	0	Calcium-dependent lipid-binding (CaLB domain) family protein
AT4G24380	0.741475	0.653	0.159	0	dihydrofolate reductase
AT5G49480	0.738749	0.786	0.268	0	ATCP1,Ca2+-binding protein 1
AT4G14365	0.737299	0.654	0.122	0	hypothetical protein
AT5G06320	0.735259	0.956	0.623	0	NDR1/HIN1-like 3
AT4G14450	0.735074	0.546	0.174	0	hypothetical protein
AT4G08555	0.727526	0.597	0.135	0	hypothetical protein
AT1G55450	0.722174	0.861	0.451	0	S-adenosyl-L-methionine-dependent methyltransferases superfamily protein
AT4G02890	0.720561	0.865	0.487	0	Ubiquitin family protein
AT1G14200	0.71875	0.636	0.219	0	RING/U-box superfamily protein
AT5G13190	0.714612	0.742	0.309	0	AtGILP
AT5G11740	0.709986	0.978	0.819	0	ATAGP15
AT1G56060	0.707455	0.493	0.081	0	cysteine-rich/transmembrane domain protein B
AT5G43620	0.706242	0.707	0.219	0	Pre-mRNA cleavage complex II
AT2G01180	0.68803	0.725	0.208	0	ATLPP1,ATPAP1,phosphatidic acid phosphatase 1,LPP1,LIPID PHOSPHATE PHOSPHATASE 1
AT1G19180	0.676391	0.664	0.204	0	AtJAZ1,TIFY10A
AT3G44860	0.674962	0.572	0.097	0	farnesoic acid carboxyl-O-methyltransferase
AT5G48657	0.674409	0.584	0.083	0	defense protein-like protein
AT1G02930	0.670648	0.636	0.184	0	ATGST1,ARABIDOPSIS GLUTATHIONE S-TRANSFERASE 1,ATGSTF3,ARABIDOPSIS THALIANA GLUATIONE S-TRANSFERASE F3,ATGSTF6,GLUTATHIONE S-TRANSFERASE,ERD11,EARLY RESPONSIVE TO DEHYDRATION 11,GST1,GLUTATHIONE S-TRANSFERASE 1
AT2G32190	0.660334	0.476	0.098	0	cysteine-rich/transmembrane domain A-like protein
AT1G21550	0.653686	0.517	0.102	0	Calcium-binding EF-hand family protein
AT1G01720	0.648711	0.682	0.212	0	NAC (No Apical Meristem) domain transcriptional regulator superfamily protein
AT2G47140	0.647798	0.522	0.071	0	AtSDR5
AT3G04620	0.643917	0.607	0.133	0	Alba DNA/RNA-binding protein
AT4G20780	0.635684	0.645	0.189	0	calmodulin like 42
AT4G12040	0.629867	0.727	0.301	0	AtSAP7
AT5G18400	0.627825	0.591	0.137	0	AtDRE2,homolog of yeast DRE2,DRE2
AT3G61640	0.62421	0.845	0.384	0	AtAGP20,Arabinogalactan protein 20
AT1G18300	0.622751	0.78	0.296	0	atnudt4,nudix hydrolase homolog 4
AT1G09070	0.622073	0.968	0.764	0	(AT)SRC2,SOYBEAN GENE REGULATED BY COLD-2,AtSRC2
AT3G50260	0.619501	0.655	0.166	0	ATERF#011,DEAR1,DREB AND EAR MOTIF PROTEIN 1
AT1G76070	0.618546	0.557	0.11	0	hypothetical protein
AT3G28340	0.618047	0.635	0.154	0	GolS8,galactinol synthase 8
AT3G54420	0.615985	0.47	0.07	0	ATCHITIV,CHITINASE CLASS IV,ATEP3,homolog of carrot EP3-3 chitinase,CHIV
AT2G17840	0.613799	0.659	0.215	0	Senescence/dehydration-associated protein-like protein
AT2G26530	0.61173	0.784	0.322	0	AR781, pheromone receptor-like protein (DUF1645)
AT1G05340	0.610783	0.643	0.201	0	cysteine-rich TM module stress tolerance protein
AT3G12580	0.601955	0.552	0.106	0	ATHSP70,ARABIDOPSIS HEAT SHOCK PROTEIN 70
AT1G03220	0.59604	0.706	0.278	0	Eukaryotic aspartyl protease family protein
AT4G31550	0.595028	0.676	0.232	0	ATWRKY11
AT1G18210	0.594088	0.746	0.33	0	Calcium-binding EF-hand family protein
AT5G44060	0.59139	0.691	0.229	0	embryo sac development arrest protein
AT2G23810	0.591291	0.885	0.521	0	tetraspanin8
AT4G34410	0.586379	0.672	0.209	0	ERF109,ethylene response factor 109
AT1G07400	0.584993	0.34	0.046	0	HSP20-like chaperones superfamily protein
AT5G16010	0.584291	0.612	0.243	0	3-oxo-5-alpha-steroid 4-dehydrogenase family protein
AT1G22810	0.582906	0.536	0.131	0	Integrase-type DNA-binding superfamily protein
AT1G21010	0.581227	0.654	0.198	0	poly polymerase
AT2G41110	0.57689	0.624	0.235	0	ATCAL5
AT1G07160	0.5751	0.52	0.096	0	Protein phosphatase 2C family protein
AT5G36925	0.574958	0.568	0.108	0	ARACIN1,ARACIN1
AT2G38790	0.574879	0.678	0.219	0	hypothetical protein
AT5G15650	0.570088	0.603	0.187	0	ATRGP2,REVERSIBLY GLYCOSYLATED POLYPEPTIDE 2
AT3G25780	0.568282	0.506	0.093	0	allene oxide cyclase 3
AT3G23920	0.567803	0.805	0.389	0	AtBAM1,BMY7,BETA-AMYLASE 7,TR-BAMY
AT3G50480	0.561436	0.659	0.265	0	homolog of RPW8 4
AT1G80840	0.554534	0.677	0.246	0	ATWRKY40
AT4G30280	0.553284	0.467	0.129	0	ATXTH18,XYLOGLUCAN ENDOTRANSGLUCOSYLASE/HYDROLASE 18
AT3G52400	0.549985	0.823	0.405	0	ATSYP122
AT5G08790	0.549235	0.698	0.287	0	NAC (No Apical Meristem) domain transcriptional regulator superfamily protein
AT4G24570	0.5492	0.749	0.299	0	dicarboxylate carrier 2
AT2G47730	0.549055	0.971	0.736	0	ATGSTF5,GLUTATHIONE S-TRANSFERASE (CLASS PHI) 5,ATGSTF8,Arabidopsis thaliana glutathione S-transferase phi 8,GST6
AT3G21070	0.548603	0.49	0.117	0	ATNADK-1,NAD KINASE 1
AT1G20100	0.547889	0.639	0.206	0	DNA ligase-like protein
AT5G05300	0.54319	0.562	0.14	0	hypothetical protein
AT5G04340	0.540245	0.864	0.488	0	AtZAT6,C2H2,CZF2,COLD INDUCED ZINC FINGER PROTEIN 2
AT2G37110	0.539092	0.691	0.271	0	PLAC8 family protein
AT1G23710	0.537619	0.841	0.424	0	hypothetical protein (DUF1645)
AT5G20230	0.536916	0.699	0.322	0	ATBCB,blue-copper-binding protein,SAG14,SENESCENCE ASSOCIATED GENE 14
AT5G56980	0.535217	0.575	0.148	0	cotton fiber protein
AT3G23250	0.535167	0.434	0.063	0	ATMYB15,MYB DOMAIN PROTEIN 15,ATY19
AT4G05050	0.534595	0.979	0.832	0	ubiquitin 11
AT1G15430	0.533516	0.613	0.18	0	hypothetical protein (DUF1644)
AT5G27420	0.530304	0.735	0.284	0	ATL31,Arabidopsis toxicos en levadura 31
AT2G32210	0.525337	0.456	0.115	0	cysteine-rich/transmembrane domain A-like protein
AT4G18950	0.523613	0.529	0.124	0	Integrin-linked protein kinase family
AT4G29780	0.522904	0.678	0.221	0	nuclease
AT5G45130	0.516384	0.608	0.217	0	ATRAB-F2A,ARABIDOPSIS RAB HOMOLOG F2A,ATRAB5A,ATRABF2A,RAB-F2A,RAB HOMOLOG F2A,RAB5A,RABF2A
AT3G13310	0.514856	0.569	0.218	0	DJC66,DNA J protein C66
AT5G05410	0.512396	0.688	0.27	0	DREB2,DEHYDRATION-RESPONSIVE ELEMENT BINDING PROTEIN 2
AT2G41430	0.510305	1	0.994	0	CID1,CTC-Interacting Domain 1,LSR1,LIGHT STRESS-REGULATED 1
AT5G61210	0.509456	0.667	0.28	0	ATSNAP33,ATSNAP33B,SNP33
AT1G25400	0.494261	0.685	0.281	0	transmembrane protein
AT2G23340	0.492862	0.505	0.102	0	DREB and EAR motif protein 3
AT2G27310	0.491825	0.624	0.199	0	F-box family protein
AT4G28460	0.490369	0.386	0.092	0	transmembrane protein
AT1G32928	0.490108	0.706	0.321	0	Avr9/Cf-9 rapidly elicited protein
AT3G61190	0.488407	0.608	0.252	0	BON association protein 1
AT3G44190	0.484415	0.515	0.136	0	FAD/NAD(P)-binding oxidoreductase family protein
AT1G45145	0.482277	0.446	0.108	0	ATH5,THIOREDOXIN H-TYPE 5,ATTRX5,thioredoxin H-type 5,LIV1,LOCUS OF INSENSITIVITY TO VICTORIN 1,TRX-h5,THIOREDOXIN H-TYPE 5
AT4G21570	0.477072	0.551	0.153	0	organic solute transporter ostalpha protein (DUF300)
AT1G77450	0.473375	0.556	0.167	0	anac032,NAC domain containing protein 32
AT2G31880	0.473172	0.708	0.293	0	EVR,EVERSHED
AT2G15480	0.465467	0.512	0.136	0	UDP-glucosyl transferase 73B5
AT4G06746	0.464395	0.488	0.162	0	DEAR5,DREB AND EAR MOTIF PROTEIN 5
AT5G12030	0.464324	0.323	0.046	0	AT-HSP17.6A,heat shock protein 17.6A,HSP17.6,HEAT SHOCK PROTEIN 17.6
AT3G62260	0.46337	0.68	0.275	0	Protein phosphatase 2C family protein
AT4G01250	0.462505	0.608	0.205	0	WRKY family transcription factor
AT1G72520	0.46235	0.528	0.139	0	ATLOX4,Arabidopsis thaliana lipoxygenase 4
AT1G19380	0.460994	0.663	0.264	0	sugar, putative (DUF1195)
AT3G02840	0.459705	0.562	0.152	0	ARM repeat superfamily protein
AT3G15518	0.459463	0.434	0.066	0	hypothetical protein
AT1G71520	0.458279	0.415	0.045	0	Integrase-type DNA-binding superfamily protein
AT5G15970	0.458176	0.973	0.789	0	stress-responsive protein (KIN2) / stress-induced protein (KIN2) / cold-responsive protein (COR6.6) / cold-regulated protein (COR6.6)
AT2G25460	0.457026	0.494	0.126	0	EEIG1/EHBP1 protein amino-terminal domain protein
AT1G28370	0.456593	0.602	0.205	0	ATERF11,ERF DOMAIN PROTEIN 11
AT1G61890	0.456108	0.517	0.145	0	MATE efflux family protein
AT5G49520	0.455193	0.43	0.052	0	ATWRKY48,ARABIDOPSIS THALIANA WRKY DNA-BINDING PROTEIN 48
AT2G30020	0.451973	0.613	0.22	0	Protein phosphatase 2C family protein
AT3G10300	0.451648	0.578	0.177	0	Calcium-binding EF-hand family protein
AT3G18690	0.449813	0.57	0.163	0	MAP kinase substrate 1
AT5G63790	0.448246	0.539	0.199	0	ANAC102,NAC domain containing protein 102
AT5G44070	0.44631	0.568	0.186	0	ARA8,ATPCS1,ARABIDOPSIS THALIANA PHYTOCHELATIN SYNTHASE 1,PCS1,PHYTOCHELATIN SYNTHASE 1
AT5G48655	0.444651	0.515	0.172	0	RING/U-box superfamily protein
AT5G42570	0.443143	0.456	0.13	0	B-cell receptor-associated 31-like protein
AT1G28380	0.442993	0.663	0.254	0	MAC/Perforin domain-containing protein
AT1G50740	0.436097	0.47	0.146	0	Transmembrane proteins 14C
AT1G56660	0.435973	0.491	0.155	0	MAEBL domain protein
AT5G11650	0.434097	0.557	0.168	0	alpha/beta-Hydrolases superfamily protein
AT1G30757	0.430758	0.49	0.107	0	transmembrane protein
AT1G53540	0.430461	0.288	0.035	0	HSP20-like chaperones superfamily protein
AT5G19230	0.428071	0.52	0.163	0	Glycoprotein membrane precursor GPI-anchored
AT3G46620	0.42576	0.574	0.22	0	AtRDUF1,Arabidopsis thaliana RING and Domain of Unknown Function 1117 1
AT1G07000	0.424861	0.587	0.202	0	ATEXO70B2,exocyst subunit exo70 family protein B2
AT2G22470	0.424662	0.349	0.06	0	ATAGP2
AT2G29500	0.417123	0.283	0.044	0	HSP20-like chaperones superfamily protein
AT1G66090	0.417117	0.641	0.222	0	Disease resistance protein (TIR-NBS class)
AT3G55840	0.415919	0.436	0.072	0	Hs1pro-1 protein
AT3G22370	0.415475	0.595	0.234	0	ATAOX1A,AtHSR3,HSR3,hyper-sensitivity-related 3
AT3G53280	0.415087	0.514	0.182	0	cytochrome p450 71b5
AT1G24140	0.414609	0.493	0.106	0	Matrixin family protein
AT3G59350	0.413778	0.491	0.161	0	Protein kinase superfamily protein
AT3G46230	0.413642	0.251	0.029	0	ATHSP17.4,ARABIDOPSIS THALIANA HEAT SHOCK PROTEIN 17.4
AT3G07090	0.412765	0.443	0.101	0	PPPDE putative thiol peptidase family protein
AT2G06050	0.412432	0.467	0.144	0	AtOPR3,DDE1,DELAYED DEHISCENCE 1
AT5G22250	0.411694	0.495	0.162	0	AtCAF1b,CCR4- associated factor 1b
AT5G08240	0.409518	0.427	0.083	0	transmembrane protein
AT2G17120	0.409187	0.476	0.134	0	CL-1,CEBiP-like 1,LYP1,LysM-containing receptor protein 1
AT2G20560	0.405654	0.382	0.067	0	DNAJ heat shock family protein
AT4G03430	0.404819	0.358	0.093	0	STA1,STABILIZED 1
AT4G01870	0.404336	0.547	0.189	0	tolB protein-like protein
AT2G26150	0.403302	0.378	0.059	0	ATHSFA2,heat shock transcription factor A2
AT4G33050	0.401903	0.524	0.194	0	AtIQM1,IQM1,IQ-motif protein 1
AT5G66070	0.401621	0.443	0.104	0	RING/U-box superfamily protein
AT4G23810	0.399816	0.468	0.127	0	WRKY family transcription factor
AT2G45760	0.391716	0.296	0.037	0	BAL,BON ASSOCIATION PROTEIN 1-LIKE
AT5G22060	0.388224	0.489	0.166	0	ATJ2,ARABIDOPSIS THALIANA DNAJ HOMOLOGUE 2
AT1G59860	0.385739	0.338	0.073	0	HSP20-like chaperones superfamily protein
AT4G36010	0.382738	0.386	0.054	0	Pathogenesis-related thaumatin superfamily protein
AT5G05220	0.380203	0.316	0.038	0	hypothetical protein
AT3G06500	0.379902	0.512	0.18	0	Plant neutral invertase family protein
AT3G01830	0.378766	0.354	0.048	0	Calcium-binding EF-hand family protein
AT4G01360	0.375064	0.395	0.076	0	BPS1-like protein
AT5G25450	0.372909	0.271	0.02	0	Cytochrome bd ubiquinol oxidase, 14kDa subunit
AT3G18950	0.364587	0.389	0.071	0	Transducin/WD40 repeat-like superfamily protein
AT3G08710	0.364155	0.504	0.164	0	ATH9,thioredoxin H-type 9,TRX H9,THIOREDOXIN TYPE H 9
AT2G31345	0.363682	0.275	0.038	0	transmembrane protein
AT2G33580	0.363262	0.455	0.114	0	AtLYK5
AT1G09940	0.35898	0.463	0.131	0	Glutamyl-tRNA reductase family protein
AT1G02400	0.358526	0.425	0.098	0	ATGA2OX4,Arabidopsis thaliana gibberellin 2-oxidase 4,ATGA2OX6,ARABIDOPSIS THALIANA GIBBERELLIN 2-OXIDASE 6,DTA1,DOWNSTREAM TARGET OF AGL15 1
AT1G17147	0.357777	0.411	0.103	0	VQ motif-containing protein
AT5G19900	0.356828	0.421	0.122	0	PRLI-interacting factor
AT4G32870	0.356352	0.365	0.07	0	Polyketide cyclase/dehydrase and lipid transport superfamily protein
AT1G62300	0.354972	0.355	0.056	0	WRKY family transcription factor
AT5G39670	0.353101	0.349	0.051	0	Calcium-binding EF-hand family protein
AT5G25440	0.350157	0.385	0.076	0	Protein kinase superfamily protein
AT4G17230	0.347576	0.488	0.156	0	SCARECROW-like 13
AT5G27520	0.33799	0.331	0.068	0	AtPNC2
AT5G64660	0.337751	0.51	0.179	0	ATCMPG2
AT3G12510	0.335039	0.275	0.023	0	MADS-box family protein
AT4G12400	0.334964	0.274	0.038	0	stress-inducible protein
AT4G23215	0.334887	0.369	0.067	0	NA
AT3G48640	0.331331	0.299	0.057	0	transmembrane protein
AT1G25220	0.33103	0.384	0.103	0	TRP4,TRYPTOPHAN BIOSYNTHESIS 4,WEI7,WEAK ETHYLENE INSENSITIVE7
AT5G46080	0.324307	0.309	0.052	0	Protein kinase superfamily protein
AT4G37370	0.324171	0.264	0.035	0	cytochrome P450, family 81, subfamily D, polypeptide 8
AT1G17420	0.323732	0.414	0.1	0	ATLOX3,Arabidopsis thaliana lipoxygenase 3
AT4G05100	0.323487	0.276	0.029	0	AtMYB74,myb domain protein 74
AT1G21120	0.322074	0.315	0.059	0	O-methyltransferase family protein
AT5G51440	0.320851	0.261	0.022	0	HSP20-like chaperones superfamily protein
AT4G24160	0.319532	0.417	0.116	0	alpha/beta-Hydrolases superfamily protein
AT3G09830	0.316424	0.453	0.14	0	PCRK1,PATTERN-TRIGGERED IMMUNITY (PTI) COMPROMISED RECEPTOR-LIKE CYTOPLASMIC KINASE 1
AT5G44568	0.316054	0.352	0.087	0	transmembrane protein
AT3G26980	0.315543	0.385	0.088	0	membrane-anchored ubiquitin-fold protein 4 precursor
AT2G20880	0.30984	0.296	0.032	0	AtERF53
AT1G70140	0.299649	0.331	0.055	0	ATFH8,formin 8
AT1G65390	0.297439	0.332	0.056	0	ATPP2-A5,phloem protein 2 A5
AT5G02490	0.29676	0.317	0.05	0	Heat shock protein 70 (Hsp 70) family protein
AT2G39660	0.284795	0.342	0.085	0	botrytis-induced kinase1
AT5G13200	0.276657	0.292	0.053	0	GER5,GEm-Related 5
AT1G17380	0.273896	0.287	0.046	0	TIFY11A
AT4G33930	0.25807	0.267	0.038	0	Cupredoxin superfamily protein
AT5G01100	0.251815	0.257	0.035	0	O-fucosyltransferase family protein
AT3G56090	0.395066	0.452	0.152	9.2964e-303	ATFER3,ferritin 3
AT4G22780	0.302653	0.388	0.11	1.8822e-302	ACT domain repeat 7
AT3G10930	0.456847	0.654	0.282	1.54428e-301	hypothetical protein
AT3G19580	0.407988	0.611	0.253	1.64815e-301	AZF2,zinc-finger protein 2
AT3G20410	0.29204	0.354	0.094	2.99554e-301	calmodulin-domain protein kinase 9
AT1G07135	0.518009	0.959	0.766	4.31566e-301	glycine-rich protein
AT4G11600	0.519521	0.745	0.399	4.42744e-301	ATGPX6,glutathione peroxidase 6,LSC803,PHGPX
AT3G52800	0.473884	0.845	0.519	8.90323e-301	A20/AN1-like zinc finger family protein
AT4G31800	0.389781	0.456	0.15	1.16646e-297	ATWRKY18,ARABIDOPSIS THALIANA WRKY DNA-BINDING PROTEIN 18
AT5G63130	0.289261	0.355	0.096	8.17149e-296	Octicosapeptide/Phox/Bem1p family protein
AT1G73080	0.299623	0.388	0.112	5.37776e-295	ATPEPR1,PEP1 RECEPTOR 1
AT1G70420	0.344534	0.418	0.13	6.40049e-295	DNA ligase-like protein, putative (DUF1645)
AT4G20860	0.26616	0.353	0.094	2.91077e-294	FAD-binding Berberine family protein
AT4G34180	0.412599	0.572	0.236	4.72626e-294	Cyclase family protein
AT4G18880	0.354893	0.482	0.169	7.72379e-294	AT-HSFA4A,ARABIDOPSIS THALIANA HEAT SHOCK TRANSCRIPTION FACTOR A4A
AT5G25250	0.401962	0.436	0.14	8.23463e-294	SPFH/Band 7/PHB domain-containing membrane-associated protein family
AT1G64065	0.327142	0.479	0.163	1.22394e-293	Late embryogenesis abundant (LEA) hydroxyproline-rich glycoprotein family
AT4G17615	0.251445	0.324	0.081	2.30557e-293	ATCBL1,ARABIDOPSIS THALIANA CALCINEURIN B-LIKE PROTEIN,SCABP5,SOS3-LIKE CALCIUM BINDING PROTEIN 5
AT1G69890	0.397403	0.613	0.253	3.0442e-293	actin cross-linking protein (DUF569)
AT4G20830	0.364471	0.464	0.158	3.04797e-293	FAD-binding Berberine family protein
AT2G41100	0.460182	0.984	0.837	5.36275e-291	ATCAL4,ARABIDOPSIS THALIANA CALMODULIN LIKE 4,CML12,calmodulin-like 12
AT1G15010	0.401951	0.371	0.109	1.92783e-290	mediator of RNA polymerase II transcription subunit
AT3G15540	0.275729	0.353	0.094	1.29538e-289	MSG2,MASSUGU 2
AT2G44500	0.323309	0.512	0.185	1.16168e-288	O-fucosyltransferase family protein
AT2G36220	0.510816	0.688	0.347	1.41251e-288	hypothetical protein
AT4G13180	0.340051	0.473	0.167	2.5989e-287	NAD(P)-binding Rossmann-fold superfamily protein
AT3G22060	0.3127	0.372	0.109	5.16053e-282	Receptor-like protein kinase-related family protein
AT2G38470	0.395783	0.697	0.33	1.82245e-280	ATWRKY33,WRKY DNA-BINDING PROTEIN 33
AT2G27580	0.356643	0.387	0.121	2.67807e-280	A20/AN1-like zinc finger family protein
AT5G51620	0.30977	0.437	0.148	1.24365e-277	Uncharacterized protein family (UPF0172)
AT3G57530	0.395784	0.619	0.271	1.23425e-275	ATCPK32,CDPK32
AT4G13395	0.550353	0.767	0.444	1.29365e-275	DVL10,DEVIL 10
AT4G25670	0.359207	0.489	0.184	2.15457e-274	stress response NST1-like protein
AT1G42990	0.33768	0.422	0.142	9.17778e-274	ATBZIP60,basic region/leucine zipper motif 60
AT3G14050	0.331563	0.453	0.159	4.5072e-272	AT-RSH2,RELA-SPOT HOMOLOG 2,ATRSH2,RELA/SPOT HOMOLOG 2
AT3G09440	0.402385	0.598	0.262	9.99363e-271	Heat shock protein 70 (Hsp 70) family protein
AT1G57990	0.383207	0.739	0.361	9.09448e-269	ATPUP18,purine permease 18
AT3G59280	0.338152	0.484	0.184	3.18254e-268	AtPAM16,MUSE5,mutant,snc1-enhancing 5,PAM16
AT4G35940	0.278723	0.383	0.117	3.30352e-268	hypothetical protein
AT5G42050	0.403144	0.754	0.407	6.38093e-267	DCD (Development and Cell Death) domain protein
AT4G17490	0.406876	0.717	0.358	3.99345e-266	ATERF6,ethylene responsive element binding factor 6,ERF-6-6
AT1G19310	0.306199	0.452	0.16	1.35045e-264	RING/U-box superfamily protein
AT5G54810	0.414079	0.604	0.275	3.91951e-264	ATTSB1,TRP2,TRYPTOPHAN BIOSYNTHESIS 2,TRPB,TRYPTOPHAN BIOSYNTHESIS B
AT1G67365	0.263396	0.29	0.072	8.87648e-264	Natural antisense transcript overlaps with AT1G67370
AT2G29450	0.458799	0.631	0.305	6.79942e-263	AT103-1A,ATGSTU1,ARABIDOPSIS THALIANA GLUTATHIONE S-TRANSFERASE TAU 1,ATGSTU5,glutathione S-transferase tau 5
AT1G76680	0.46818	0.682	0.345	5.39394e-262	ATOPR1,ARABIDOPSIS 12-OXOPHYTODIENOATE REDUCTASE 1
AT4G24370	0.27504	0.338	0.097	3.70973e-258	PROS,positive regulator of SKD1
AT5G52050	0.253435	0.317	0.085	1.26512e-257	AtDTX50,DTX50,Detoxification Efflux Carrier 50
AT1G76180	0.543406	0.956	0.844	4.06753e-257	Dehydrin family protein
AT2G44490	0.405045	0.739	0.391	4.11052e-254	BGLU26,BETA GLUCOSIDASE 26
AT1G20450	0.486313	0.777	0.458	7.49431e-254	LTI29,LOW TEMPERATURE INDUCED 29,LTI45,LOW TEMPERATURE INDUCED 45
AT3G01820	0.292194	0.441	0.156	3.01486e-252	P-loop containing nucleoside triphosphate hydrolases superfamily protein
AT1G19770	0.388591	0.711	0.369	3.08135e-251	ATPUP14,purine permease 14
AT4G36648	0.682174	0.565	0.262	1.68375e-250	other_RNA
AT4G27654	0.306834	0.356	0.11	1.09942e-248	transmembrane protein
AT3G25230	0.309139	0.351	0.108	7.72029e-248	ATFKBP62,FKBP62,FK506 BINDING PROTEIN 62
AT2G23120	0.462027	0.804	0.484	3.18209e-247	Late embryogenesis abundant protein, group 6
AT3G46080	0.300533	0.267	0.065	2.40199e-246	C2H2-type zinc finger family protein
AT5G54490	0.38786	0.47	0.178	5.67495e-245	pinoid-binding protein 1
AT5G59550	0.356228	0.628	0.294	1.49417e-244	AtRDUF2,Arabidopsis thaliana RING and Domain of Unknown Function 1117 2
AT1G61340	0.303975	0.424	0.146	1.96597e-244	AtFBS1
AT3G07390	0.413308	0.472	0.184	1.01439e-243	auxin-induced in root cultures-like protein
AT3G55980	0.380332	0.769	0.419	4.83311e-243	ATSZF1
AT1G73540	0.467635	0.669	0.35	1.00108e-239	atnudt21,nudix hydrolase homolog 21
AT5G01600	0.525907	0.656	0.342	8.90652e-239	ATFER1,ARABIDOPSIS THALIANA FERRETIN 1
AT5G46780	0.277507	0.448	0.165	6.915e-238	VQ motif-containing protein
AT5G58720	0.293679	0.391	0.134	1.79612e-236	smr (Small MutS Related) domain-containing protein
AT2G47060	0.30058	0.484	0.19	2.70345e-236	Protein kinase superfamily protein
AT3G51890	0.260783	0.392	0.133	7.74711e-234	CLC3,clathrin light chain 3
AT1G58420	0.280916	0.391	0.132	1.36518e-229	Uncharacterized conserved protein UCP031279
AT1G63840	0.268103	0.278	0.075	3.45152e-229	RING/U-box superfamily protein
AT3G46090	0.330231	0.372	0.126	9.31894e-227	C2H2 and C2HC zinc fingers superfamily protein
AT3G20510	0.286963	0.372	0.127	1.98803e-225	FAX6,Fatty Acid Export 6
AT2G27500	0.302723	0.491	0.202	3.80087e-223	Glycosyl hydrolase superfamily protein
AT5G53050	0.288983	0.39	0.14	6.23044e-223	alpha/beta-Hydrolases superfamily protein
AT5G16970	0.322511	0.499	0.213	2.24671e-218	AT-AER,alkenal reductase
AT1G21326	0.284899	0.354	0.116	1.98e-216	VQ motif-containing protein
AT4G00300	0.281495	0.456	0.181	2.46069e-215	receptor-like kinase
AT1G18740	0.343777	0.64	0.315	7.24083e-215	ROH1, putative (DUF793)
AT3G50950	0.287672	0.447	0.176	7.76308e-215	HOPZ-ACTIVATED RESISTANCE 1
AT4G35985	0.258492	0.28	0.079	3.85778e-213	Senescence/dehydration-associated protein-like protein
AT3G55430	0.31972	0.455	0.184	5.92896e-213	O-Glycosyl hydrolases family 17 protein
AT2G37940	0.299585	0.392	0.143	3.59673e-212	ERH1,enhancing RPW8-mediated HR-like cell death 1
AT4G24920	0.363803	0.57	0.284	3.67447e-207	secE/sec61-gamma protein transport protein
AT1G08930	0.374674	0.705	0.391	2.00587e-206	Major facilitator superfamily protein
AT4G38550	0.339306	0.629	0.322	1.0634e-205	phospholipase-like protein (PEARLI 4) family protein
AT3G55470	0.276679	0.334	0.112	1.0968e-205	Calcium-dependent lipid-binding (CaLB domain) family protein
AT2G04700	0.41203	0.881	0.7	5.87636e-204	ferredoxin thioredoxin reductase catalytic beta chain family protein
AT4G03280	0.368575	0.995	0.968	3.0045e-203	PGR1,PROTON GRADIENT REGULATION 1
AT2G23320	0.312549	0.578	0.276	2.08613e-202	AtWRKY15
AT1G73530	0.27282	0.418	0.165	9.85025e-202	RNA-binding (RRM/RBD/RNP motifs) family protein
AT2G30040	0.272425	0.349	0.119	1.60976e-201	mitogen-activated protein kinase kinase kinase 14
AT1G53170	0.333997	0.583	0.29	7.42662e-201	ATERF-8,ATERF8,ETHYLENE RESPONSE ELEMENT BINDING FACTOR 4
AT1G24147	0.359047	0.494	0.218	3.71778e-199	transmembrane protein
AT3G56880	0.382444	0.698	0.386	2.01935e-197	VQ motif-containing protein
AT3G45730	0.307112	0.403	0.15	2.2602e-197	hypothetical protein
AT4G24960	0.251649	0.325	0.108	5.28845e-196	ATHVA22D,ARABIDOPSIS THALIANA HVA22 HOMOLOGUE D
AT5G14730	0.258596	0.262	0.076	8.29474e-195	hypothetical protein
AT4G24440	0.274333	0.436	0.179	8.73005e-195	transcription initiation factor IIA gamma chain / TFIIA-gamma (TFIIA-S)
AT5G59730	0.325902	0.648	0.336	2.36815e-193	ATEXO70H7,exocyst subunit exo70 family protein H7
AT2G41010	0.28886	0.441	0.182	3.26255e-193	ATCAMBP25,calmodulin (CAM)-binding protein of 25 kDa
AT1G27730	0.387934	0.885	0.623	3.3071e-192	ZAT10
AT1G27330	0.287682	0.46	0.195	1.85671e-191	Ribosome associated membrane protein RAMP4
AT1G13390	0.303896	0.482	0.213	7.28572e-191	translocase subunit seca
AT2G26560	0.405555	0.561	0.274	1.13149e-188	PLA IIA,PHOSPHOLIPASE A 2A,PLAII alpha,PLP2,PATATIN-LIKE PROTEIN 2,PLP2,PHOSPHOLIPASE A 2A
AT5G63370	0.308063	0.347	0.127	1.63103e-185	CDKG1,cyclin-dependent kinase G1
AT5G56030	0.382334	0.58	0.301	2.65849e-185	AtHsp90.2,HEAT SHOCK PROTEIN 90.2,ERD8,EARLY-RESPONSIVE TO DEHYDRATION 8,HSP81.2,heat shock protein 81.2,HSP90.2,HEAT SHOCK PROTEIN 90.2
AT2G20960	0.264701	0.424	0.176	1.34142e-180	phospholipase-like protein (PEARLI 4) family protein
AT3G26000	0.285011	0.399	0.161	5.0595e-180	Ribonuclease inhibitor
AT3G19010	0.275291	0.452	0.198	1.02533e-179	2-oxoglutarate (2OG) and Fe(II)-dependent oxygenase superfamily protein
AT5G03630	0.41068	0.595	0.301	4.78302e-176	Pyridine nucleotide-disulfide oxidoreductase family protein
AT1G69840	0.310435	0.571	0.286	1.27722e-175	SPFH/Band 7/PHB domain-containing membrane-associated protein family
AT4G09150	0.295112	0.372	0.147	6.79946e-174	T-complex protein 11
AT4G27657	0.418129	0.844	0.634	6.90761e-173	hypothetical protein
AT3G56710	0.406416	0.549	0.284	3.60889e-172	sigma factor binding protein 1
AT3G15210	0.268372	0.48	0.217	6.30761e-172	ATERF-4,ETHYLENE RESPONSIVE ELEMENT BINDING FACTOR 4,ATERF4,ETHYLENE RESPONSIVE ELEMENT BINDING FACTOR 4,RAP2.5,RELATED TO AP2 5
AT5G02020	0.290506	0.471	0.215	2.47856e-171	E3 ubiquitin-protein ligase RLIM-like protein
AT2G17040	0.32406	0.474	0.221	9.29065e-171	anac036,NAC domain containing protein 36
AT2G45070	0.356641	0.69	0.43	2.2148e-169	Preprotein translocase Sec, Sec61-beta subunit protein
AT1G22280	0.265662	0.445	0.197	1.55976e-167	phytochrome-associated protein phosphatase type 2C
AT5G14740	0.480864	0.978	0.919	7.85055e-167	BETA CA2,BETA CARBONIC ANHYDRASE 2,CA18,CARBONIC ANHYDRASE 18
AT1G10370	0.272285	0.268	0.087	5.19927e-166	ATGSTU17,GLUTATHIONE S-TRANSFERASE TAU 17,GST30B,GLUTATHIONE S-TRANSFERASE 30B,GST30,GLUTATHIONE S-TRANSFERASE 30,GSTU17,GLUTATHIONE S-TRANSFERASE U17
AT1G22190	0.379661	0.658	0.394	2.92037e-165	RAP2.4,related to AP2 4
AT2G40140	0.285328	0.603	0.312	1.10658e-164	zinc finger (CCCH-type) family protein
AT5G42650	0.331697	0.599	0.33	4.49909e-164	CYP74A,CYTOCHROME P450 74A,DDE2,DELAYED DEHISCENCE 2
AT5G61820	0.272172	0.479	0.226	1.18947e-162	stress up-regulated Nod 19 protein
AT1G74880	0.384287	0.744	0.484	7.66074e-162	NDH-O,NAD(P)H:plastoquinone dehydrogenase complex subunit O
AT3G12740	0.297892	0.496	0.241	1.99307e-161	ALA-interacting subunit 1
AT4G17500	0.361339	0.668	0.39	5.37331e-161	ATERF-1,ethylene responsive element binding factor 1,AtERF#100,ERF1A
AT2G05380	0.512454	0.896	0.822	4.12388e-160	glycine-rich protein 3 short isoform
AT4G10300	0.395325	0.81	0.6	2.19691e-159	RmlC-like cupins superfamily protein
AT5G63320	0.355547	0.437	0.202	1.29022e-157	nuclear protein X1
AT1G20440	0.414812	0.913	0.769	3.10468e-155	AtCOR47,RD17
AT4G34460	0.272504	0.448	0.211	2.93975e-154	ATAGB1,ELK4,ERECTA-LIKE 4
AT5G03880	0.30693	0.775	0.519	3.86257e-154	Thioredoxin family protein
AT1G79040	0.328594	1	1	9.2862e-151	photosystem II subunit R
AT4G25030	0.255735	0.48	0.23	1.02346e-150	Serine/Threonine-kinase
AT1G20020	0.336214	0.915	0.788	6.02116e-150	ATLFNR2,LEAF FNR 2,LFNR2,leaf-type chloroplast-targeted FNR 2
AT4G30530	0.333719	0.782	0.487	2.26079e-147	Class I glutamine amidotransferase-like superfamily protein
AT1G73030	0.285517	0.584	0.329	2.97513e-147	SNF7 family protein
AT2G17710	0.273516	0.396	0.176	2.01423e-145	Big1
AT4G12720	0.263589	0.419	0.19	2.19583e-143	MutT/nudix family protein
AT3G63160	0.562893	0.787	0.637	1.31075e-142	outer envelope membrane protein
AT1G03680	0.299525	0.931	0.795	1.31373e-142	ATHM1,thioredoxin M-type 1,ATM1,ARABIDOPSIS THIOREDOXIN M-TYPE 1,TRX-M1,THIOREDOXIN M-TYPE 1
AT5G51070	0.308349	0.643	0.388	3.34167e-142	CLPD,SAG15,SENESCENCE ASSOCIATED GENE 15
AT1G02560	0.307697	0.76	0.506	3.16545e-141	NCLPP1,NUCLEAR-ENCODED CLPP 1,NCLPP5,NUCLEAR CLPP 5
AT5G18150	0.284109	0.51	0.263	3.21978e-140	Methyltransferase-related protein
AT2G24090	0.344912	0.713	0.476	7.63802e-140	Ribosomal protein L35
AT4G32020	0.418875	0.621	0.369	6.19296e-139	serine/arginine repetitive matrix-like protein
AT2G34250	0.268678	0.487	0.252	5.07172e-137	SecY protein transport family protein
AT2G34860	0.332005	0.709	0.475	1.04997e-135	PSA2
AT1G70760	0.335938	0.67	0.419	2.51688e-134	CRR23,CHLORORESPIRATORY REDUCTION 23
AT5G14910	0.28923	0.664	0.417	9.08664e-133	Heavy metal transport/detoxification superfamily protein
AT1G55920	0.27346	0.376	0.172	3.03338e-132	ATSERAT2
AT3G23170	0.274654	0.443	0.224	2.98118e-127	hypothetical protein
AT4G34190	0.317239	0.766	0.551	2.21303e-125	stress enhanced protein 1
AT5G03380	0.318762	0.598	0.345	1.054e-124	Heavy metal transport/detoxification superfamily protein
AT1G29070	0.373235	0.793	0.615	2.68574e-124	Ribosomal protein L34
AT1G01320	0.255625	0.572	0.328	7.74989e-124	Tetratricopeptide repeat (TPR)-like superfamily protein
AT2G35370	0.401281	0.843	0.721	2.47661e-121	glycine decarboxylase complex H
AT4G01150	0.251771	0.995	0.953	1.64662e-118	CURT1A,CURVATURE THYLAKOID 1A
AT2G45740	0.2601	0.638	0.399	2.5446e-118	peroxin 11D
AT5G57560	0.394615	0.778	0.575	1.51657e-117	XTH22,xyloglucan endotransglucosylase/hydrolase 22
AT1G32460	0.268808	0.648	0.411	1.99848e-116	hypothetical protein
AT5G14320	0.285086	0.859	0.703	2.44852e-116	Ribosomal protein S13/S18 family
AT5G64400	0.264545	0.904	0.788	1.33957e-115	CHCH domain protein
AT5G20010	0.27625	0.702	0.462	2.57758e-115	ATRAN1,ARABIDOPSIS THALIANA RAS-RELATED NUCLEAR PROTEIN,RAN1,RAS-RELATED NUCLEAR PROTEIN
AT1G23490	0.291822	0.735	0.503	8.80732e-115	ATARF1,ADP-ribosylation factor 1,ATARFA1A,ADP-RIBOSYLATION FACTOR 1A,ATARF,ADP-RIBOSYLATION FACTOR
AT1G10590	0.253626	0.597	0.364	1.50345e-114	Nucleic acid-binding, OB-fold-like protein
AT1G48350	0.309332	0.701	0.48	2.72979e-112	Ribosomal L18p/L5e family protein
AT5G35630	0.266462	0.985	0.94	5.50081e-112	ATGSL1,GLUTAMINE SYNTHETASE LIKE 1,GLN2,GLUTAMINE SYNTHETASE 2
ATCG00130	0.311129	0.931	0.855	6.46279e-112	ATPase, F0 complex, subunit B/B', bacterial/chloroplast
AT4G22220	0.273771	0.733	0.537	4.04644e-110	SufE/NifU family protein
AT3G62030	0.324516	0.715	0.507	2.94277e-109	CYP20-3,cyclophilin 20-3
AT5G56010	0.282196	0.543	0.32	2.08748e-107	AtHsp90-3,HEAT SHOCK PROTEIN 90-3,AtHsp90.3,HEAT SHOCK PROTEIN 90.3,Hsp81.3,HEAT SHOCK PROTEIN 81.3
AT3G05490	0.256739	0.483	0.273	7.77367e-106	ralf-like 22
AT1G50320	0.265206	0.734	0.526	3.577e-102	ATHX,thioredoxin X,ATX,THIOREDOXIN X
AT5G01350	0.262189	0.766	0.556	4.72047e-102	UvrABC system C protein
AT3G14420	0.268255	0.987	0.923	1.3478e-101	Aldolase-type TIM barrel family protein
AT3G57520	0.255694	0.518	0.298	2.81522e-101	AtSIP2,seed imbibition 2,RS2,raffinose synthase 2
AT1G71500	0.269196	0.752	0.55	3.43659e-101	PSB33,PhotoSystem B protein 33
AT1G21065	0.272416	0.843	0.671	3.55493e-101	secondary thiamine-phosphate synthase enzyme
AT5G51110	0.253675	0.668	0.45	1.16888e-99	Transcriptional coactivator/pterin dehydratase
AT1G14150	0.271769	0.533	0.326	8.44968e-97	PQL1,PsbQ-like 1,PQL2,PsbQ-like 2
AT1G72930	0.251082	0.673	0.439	3.00842e-95	AtTN10,TN10,TIR-nucleotide binding site family 10
AT1G16880	0.275666	0.697	0.497	8.5951e-95	uridylyltransferase-like protein
AT5G17170	0.303813	0.546	0.352	6.67764e-93	rubredoxin family protein
AT3G62530	0.285037	0.619	0.419	2.52875e-92	ARM repeat superfamily protein
AT5G42530	0.426338	0.942	0.916	4.24261e-89	hypothetical protein
AT4G27520	0.284814	0.532	0.342	8.45544e-85	AtENODL2
AT3G12780	0.259956	0.947	0.887	4.71809e-84	phosphoglycerate kinase 1
AT2G28900	0.3139	0.567	0.382	1.76585e-77	ATOEP16-1,outer plastid envelope protein 16-1,ATOEP16-L,OUTER PLASTID ENVELOPE PROTEIN 16-L,OEP16,outer envelope protein 16
AT4G26530	0.314292	0.776	0.632	8.8402e-72	AtFBA5
AT2G26500	0.259092	0.989	0.971	1.88894e-71	cytochrome b6f complex subunit (petM)
AT2G46330	0.252988	0.591	0.406	2.04754e-69	ATAGP16
AT5G38410	0.298149	0.997	0.994	2.02095e-67	Ribulose bisphosphate carboxylase (small chain) family protein
AT2G25510	0.35393	0.967	0.937	4.11235e-61	transmembrane protein
AT1G09340	0.259756	0.8	0.705	1.51549e-57	CSP41B,CHLOROPLAST STEM-LOOP BINDING PROTEIN OF 41 KDA,HIP1.3,heteroglycan-interacting protein 1.3
AT5G38430	0.331037	0.946	0.927	1.73156e-44	Ribulose bisphosphate carboxylase (small chain) family protein
AT3G01500	0.302791	0.829	0.836	5.07228e-20	ATBCA1,BETA CARBONIC ANHYDRASE 1,ATSABP3,ARABIDOPSIS THALIANA SALICYLIC ACID-BINDING PROTEIN 3,SABP3,SALICYLIC ACID-BINDING PROTEIN 3
AT1G75750	0.264268	0.576	0.531	7.19223e-16	GAST1 protein homolog 1
AT4G02520	0.285451	0.611	0.563	8.93014e-10	ATGSTF2,glutathione S-transferase PHI 2,ATPM24,ATPM24.1,GST2

## Sheet: Data Set S6
Supplemental Data. Procko et al. (2022). Plant Cell.
Supplemental Data Set S6. scRNA-seq UMAP Cluster 3 markers.
Gene ID	avg logFC	% cells cluster 3	% cells other clusters	adj p-value	Description
AT5G15970	1.40433	0.973	0.789	0	stress-responsive protein (KIN2) / stress-induced protein (KIN2) / cold-responsive protein (COR6.6) / cold-regulated protein (COR6.6)
AT2G42530	1.36996	0.701	0.135	0	cold regulated 15b
AT2G34430	1.23169	0.979	0.854	0	LHCB1.4,LIGHT-HARVESTING CHLOROPHYLL-PROTEIN COMPLEX II SUBUNIT B1
AT2G28900	1.20678	0.912	0.345	0	ATOEP16-1,outer plastid envelope protein 16-1,ATOEP16-L,OUTER PLASTID ENVELOPE PROTEIN 16-L,OEP16,outer envelope protein 16
AT2G21660	1.2053	0.974	0.674	0	ATGRP7,GLYCINE RICH PROTEIN 7,CCR2,cold,circadian rhythm,and rna binding 2,GR-RBP7,GLYCINE-RICH RNA-BINDING PROTEIN 7
AT1G29395	1.15422	0.878	0.268	0	COR413-TM1,COLD REGULATED 314 THYLAKOID MEMBRANE 1,COR414-TM1,cold regulated 414 thylakoid membrane 1
AT2G42540	1.15231	0.416	0.11	0	AtCOR15A,COR15
AT3G63160	0.975182	0.97	0.617	0	outer envelope membrane protein
AT3G26740	0.967357	0.992	0.791	0	CCR-like protein
AT3G62550	0.942516	0.958	0.633	0	Adenine nucleotide alpha hydrolases-like superfamily protein
AT1G13930	0.927321	0.997	0.863	0	oleosin-B3-like protein
AT1G12090	0.920583	0.874	0.568	0	extensin-like protein
AT2G15890	0.892292	0.968	0.634	0	maternal effect embryo arrest 14
AT3G14210	0.829552	0.625	0.276	0	GDSL-like lipase/acylhydrolase superfamily protein
AT5G24490	0.72437	0.869	0.473	0	30S ribosomal protein
AT2G34420	0.696333	0.999	0.992	0	LHCB1.5,PHOTOSYSTEM II LIGHT HARVESTING COMPLEX GENE 1.5
AT4G30650	0.682586	0.555	0.157	0	Low temperature and salt responsive protein family
AT3G15840	0.680597	0.939	0.596	0	post-illumination chlorophyll fluorescence increase
AT1G28330	0.675166	0.928	0.619	0	AtDRM1,DRM1,DORMANCY-ASSOCIATED PROTEIN 1
AT4G32340	0.670088	0.845	0.389	0	Tetratricopeptide repeat (TPR)-like superfamily protein
AT1G20020	0.658758	0.97	0.782	0	ATLFNR2,LEAF FNR 2,LFNR2,leaf-type chloroplast-targeted FNR 2
AT1G29930	0.654376	1	0.998	0	AB140,CAB140,CHLOROPHYLL A/B PROTEIN 140,LHCB1.3,LIGHT-HARVESTING CHLOROPHYLL A/B-PROTEIN 1.3
AT4G05180	0.645668	0.998	0.953	0	PSBQ,PHOTOSYSTEM II SUBUNIT Q,PSII-Q
AT4G04330	0.644064	0.727	0.211	0	AtRbcX1
AT1G61520	0.623241	1	0.994	0	PSI type III chlorophyll a/b-binding protein
AT4G27440	0.61786	0.632	0.227	0	protochlorophyllide oxidoreductase B
AT3G53460	0.60856	0.859	0.422	0	chloroplast RNA-binding protein 29
AT2G20260	0.603906	0.998	0.93	0	photosystem I subunit E-2
AT1G06460	0.593082	0.798	0.325	0	ACD31.2,ALPHA-CRYSTALLIN DOMAIN 31.2
AT1G10760	0.590234	0.756	0.274	0	GWD,GWD1,SOP,SOP1
AT3G61470	0.577012	1	0.998	0	photosystem I light harvesting complex protein
AT5G27280	0.574725	0.73	0.264	0	Zim17-type zinc finger protein
AT5G02160	0.572467	0.788	0.376	0	transmembrane protein
AT5G62720	0.565035	0.765	0.322	0	Integral membrane HPP family protein
AT1G75380	0.559947	0.995	0.914	0	ATBBD1,bifunctional nuclease in basal defense response 1
AT3G54890	0.555976	1	0.991	0	chlorophyll a-b binding protein 6
AT1G79040	0.555419	1	1	0	photosystem II subunit R
AT2G15960	0.549602	0.925	0.614	0	stress-induced protein
AT5G67480	0.549225	0.555	0.171	0	ATBT4
AT3G18080	0.53705	0.59	0.152	0	B-S glucosidase 44
AT1G31330	0.511632	1	0.993	0	photosystem I subunit F
AT3G25770	0.508307	0.883	0.516	0	allene oxide cyclase 2
AT1G08380	0.473813	1	0.991	0	photosystem I subunit O
AT4G02770	0.468187	0.999	0.97	0	photosystem I subunit D-1
AT5G23240	0.465256	0.499	0.128	0	AtDjC17,DJC76,DNA J protein C76
AT3G46970	0.464722	0.673	0.256	0	ATPHS2,Arabidopsis thaliana alpha-glucan phosphorylase 2
AT5G10860	0.445266	0.842	0.502	0	Cystathionine beta-synthase (CBS) family protein
AT4G14270	0.442979	0.611	0.224	0	polyadenylate-binding protein interacting protein
AT4G28750	0.428856	1	0.982	0	Photosystem I reaction centre subunit IV / PsaE protein
AT1G55670	0.425875	1	0.987	0	photosystem I subunit G
AT5G18130	0.422128	0.612	0.246	0	transmembrane protein
AT5G66570	0.386898	1	0.997	0	MSP-1,MANGANESE-STABILIZING PROTEIN 1,OE33,OXYGEN EVOLVING COMPLEX 33 KILODALTON PROTEIN,OEE1,33 KDA OXYGEN EVOLVING POLYPEPTIDE 1,OEE33,OXYGEN EVOLVING ENHANCER PROTEIN 33,PSBO-1,PS II OXYGEN-EVOLVING COMPLEX 1
AT1G29390	0.376251	0.602	0.25	0	COR413IM2,COLD REGULATED 314 INNER MEMBRANE 2
AT3G52180	0.349917	0.488	0.144	0	ATPTPKIS1,ATSEX4,DSP4,DUAL-SPECIFICITY PROTEIN PHOSPHATASE 4
AT1G56300	0.338055	0.455	0.121	0	Chaperone DnaJ-domain superfamily protein
AT1G70820	0.319508	0.474	0.157	0	phosphoglucomutase, putative / glucose phosphomutase
AT2G47400	0.353236	0.999	0.971	2.56182e-294	CP12,CP12 DOMAIN-CONTAINING PROTEIN 1
AT5G54770	0.407786	1	0.996	1.61378e-290	thiazole biosynthetic enzyme, chloroplast (ARA6) (THI1) (THI4)
AT5G08410	0.361911	0.598	0.253	3.88448e-288	ferredoxin/thioredoxin reductase subunit A (variable subunit) 2
AT2G31040	0.366381	0.623	0.279	1.4933e-276	AtCGL160,CGL160,CONSERVED ONLY IN THE GREEN LINEAGE 160
AT3G15360	0.392634	0.973	0.82	1.13767e-268	ATHM4,ATM4,ARABIDOPSIS THIOREDOXIN M-TYPE 4
AT5G19940	0.392338	0.97	0.843	6.11612e-259	Plastid-lipid associated protein PAP / fibrillin family protein
AT3G10520	0.328596	0.567	0.237	1.17418e-258	AHB2,haemoglobin 2,ARATH GLB2,ATGLB2,ARABIDOPSIS HEMOGLOBIN 2,GLB2,HEMOGLOBIN 2,NSHB2,NON-SYMBIOTIC HAEMOGLOBIN 2
AT3G26580	0.368337	0.674	0.333	2.19522e-258	Tetratricopeptide repeat (TPR)-like superfamily protein
AT1G02560	0.414064	0.823	0.5	7.38398e-255	NCLPP1,NUCLEAR-ENCODED CLPP 1,NCLPP5,NUCLEAR CLPP 5
AT5G01530	0.361878	1	0.99	4.58985e-252	light harvesting complex photosystem II
AT5G06690	0.26192	0.416	0.141	6.36014e-249	WCRKC thioredoxin 1
AT4G27800	0.378626	0.793	0.464	1.55935e-246	PPH1,PROTEIN PHOSPHATASE 1
AT3G45140	0.4706	0.574	0.259	2.1131e-244	ATLOX2,ARABIODOPSIS THALIANA LIPOXYGENASE 2
AT1G13990	0.320937	0.547	0.232	1.16249e-242	plant/protein
AT4G18930	0.314285	0.512	0.209	2.07857e-240	RNA ligase/cyclic nucleotide phosphodiesterase family protein
AT3G16140	0.361658	0.988	0.891	6.71534e-239	photosystem I subunit H-1
AT4G30690	0.326636	0.56	0.255	8.70809e-227	AtIF3- 4,Initiation factor 3-4,AtINFC-4
AT1G03680	0.353688	0.959	0.793	1.00202e-224	ATHM1,thioredoxin M-type 1,ATM1,ARABIDOPSIS THIOREDOXIN M-TYPE 1,TRX-M1,THIOREDOXIN M-TYPE 1
AT4G10340	0.349322	1	0.993	1.49802e-215	light harvesting complex of photosystem II 5
AT2G33830	0.476724	0.943	0.712	1.92394e-215	AtDRM2,DRM2,dormancy associated gene 2
AT2G38170	0.391918	0.753	0.434	8.26968e-215	ATCAX1,RCI4,RARE COLD INDUCIBLE 4
AT5G62360	0.292121	0.347	0.111	1.15019e-213	Plant invertase/pectin methylesterase inhibitor superfamily protein
AT2G04700	0.39432	0.904	0.698	2.7987e-209	ferredoxin thioredoxin reductase catalytic beta chain family protein
AT2G46490	0.302495	0.531	0.241	2.02406e-203	hypothetical protein
AT2G16600	0.357365	0.789	0.482	3.72686e-198	AtCYP19-1,CYP19,cyclophilin 19
AT4G26530	0.391783	0.868	0.622	3.22106e-196	AtFBA5
AT5G16660	0.30914	0.652	0.347	8.94119e-195	Low-density receptor-like protein
AT3G17020	0.33001	0.783	0.473	1.51294e-191	Adenine nucleotide alpha hydrolases-like superfamily protein
AT4G03520	0.333728	0.923	0.754	1.01294e-190	Thioredoxin superfamily protein
AT3G09390	0.496309	0.978	0.886	1.27363e-189	ATMT-1,ARABIDOPSIS THALIANA METALLOTHIONEIN-1,ATMT-K,ARABIDOPSIS THALIANA METALLOTHIONEIN-K
AT3G58680	0.348908	0.813	0.545	7.22042e-189	ATMBF1B,MULTIPROTEIN BRIDGING FACTOR 1B
AT2G29630	0.298718	0.567	0.273	7.29421e-189	PY,PYRIMIDINE REQUIRING
AT1G29910	0.423769	0.976	0.892	8.16582e-189	AB180,LHCB1.2,LIGHT HARVESTING CHLOROPHYLL A/B BINDING PROTEIN 1.2
AT4G24220	0.272319	0.541	0.253	4.98511e-188	5[beta]-StR,&#916
AT4G01150	0.309701	0.999	0.953	1.88939e-185	CURT1A,CURVATURE THYLAKOID 1A
AT4G39260	0.371246	0.688	0.378	1.42292e-183	ATGRP8,GLYCINE-RICH PROTEIN 8,GR-RBP8,glycine-rich RNA-binding protein 8,GRP8
AT2G30570	0.277911	1	0.997	4.79819e-183	photosystem II reaction center W
AT4G39090	0.323609	0.958	0.817	1.13261e-178	RD19A,RESPONSIVE TO DEHYDRATION 19A
AT4G34120	0.280095	0.551	0.273	5.83581e-176	CBSX2,CBS domain containing protein 2,CDCP1,CYSTATHIONE [BETA]-SYNTHASE DOMAIN-CONTAINING PROTEIN 1
AT4G12800	0.286064	1	0.978	4.28605e-174	photosystem I subunit l
AT5G14910	0.302997	0.709	0.412	9.60973e-171	Heavy metal transport/detoxification superfamily protein
AT2G21620	0.28488	0.453	0.203	9.16986e-169	Adenine nucleotide alpha hydrolases-like superfamily protein
AT1G28150	0.2626	0.543	0.268	9.39969e-169	hypothetical protein
AT5G03880	0.307839	0.806	0.517	5.22124e-168	Thioredoxin family protein
AT4G29190	0.302342	0.51	0.244	5.12297e-166	AtC3H49,AtOZF2,Arabidopsis thaliana oxidation-related zinc finger 2,AtTZF3,TZF3,tandem zinc finger 3
AT3G07460	0.298599	0.575	0.301	8.67858e-165	transmembrane protein, putative (Protein of unknown function, DUF538)
AT1G28140	0.269096	0.572	0.295	1.7543e-164	integral membrane family protein
AT5G19140	0.332308	0.987	0.926	3.07821e-162	aluminum induced protein with YGL and LRDR motifs
AT2G37220	0.313854	0.848	0.63	1.22062e-157	RNA-binding (RRM/RBD/RNP motifs) family protein
AT4G13250	0.259683	0.481	0.232	3.78574e-152	NAD(P)-binding Rossmann-fold superfamily protein
AT2G36460	0.280802	0.553	0.292	2.14455e-149	Aldolase superfamily protein
AT5G51070	0.27994	0.667	0.386	1.52396e-148	CLPD,SAG15,SENESCENCE ASSOCIATED GENE 15
AT3G08940	0.371946	0.971	0.909	5.49144e-148	light harvesting complex photosystem II
AT3G01520	0.284129	0.678	0.409	1.29755e-147	Adenine nucleotide alpha hydrolases-like superfamily protein
AT4G23600	0.516409	0.387	0.176	6.13749e-146	JR2,JASMONIC ACID RESPONSIVE 2
AT3G55240	0.405132	0.326	0.128	9.46568e-146	Plant protein 1589 of unknown function
AT5G16030	0.289438	0.49	0.245	7.85032e-141	mental retardation GTPase activating protein
AT5G54960	0.252706	0.437	0.203	2.10472e-140	pyruvate decarboxylase-2
AT1G21500	0.304348	0.823	0.588	1.04052e-139	hypothetical protein
AT3G47470	0.339923	0.995	0.98	4.66806e-138	CAB4
AT1G68520	0.323286	0.594	0.339	6.87999e-138	B-box type zinc finger protein with CCT domain-containing protein
AT4G23890	0.272791	0.686	0.422	3.7223e-134	CRR31,CHLORORESPIRATORY REDUCTION 31
AT1G51400	0.272586	0.988	0.937	1.95943e-133	Photosystem II 5 kD protein
AT5G03240	0.276583	0.934	0.8	4.49408e-132	polyubiquitin 3
AT3G14310	0.28958	0.759	0.481	4.00237e-131	ATPME3,pectin methylesterase 3,OZS2,OVERLY ZINC SENSITIVE 2
AT3G21055	0.253489	0.996	0.95	1.46046e-129	photosystem II subunit T
AT4G13830	0.264229	0.674	0.413	1.03246e-128	DJC26,DNA J protein C26
AT1G20693	0.260104	0.713	0.452	1.5642e-124	HMG BETA 1,HIGH MOBILITY GROUP BETA 1,NFD02,NUCLEOSOME/CHROMATIN ASSEMBLY FACTOR GROUP D 02,NFD2,NUCLEOSOME/CHROMATIN ASSEMBLY FACTOR GROUP D 2
AT2G43030	0.264754	0.738	0.486	2.55683e-120	Ribosomal protein L3 family protein
ATCG00350	0.290497	0.885	0.72	2.71162e-119	Photosystem I, PsaA/PsaB protein
AT3G46780	0.253808	0.826	0.574	3.34631e-119	plastid transcriptionally active 16
AT3G15580	0.258208	0.695	0.449	2.1843e-118	ATG8I,AUTOPHAGY 8I
AT3G53990	0.274314	0.721	0.464	1.66147e-117	Adenine nucleotide alpha hydrolases-like superfamily protein
AT2G46600	0.335998	0.599	0.363	4.21041e-117	Calcium-binding EF-hand family protein
AT4G35770	0.31028	0.632	0.388	1.54314e-115	ATSEN1,ARABIDOPSIS THALIANA SENESCENCE 1,DIN1,DARK INDUCIBLE 1
AT5G57040	0.273823	0.827	0.62	4.92753e-115	Lactoylglutathione lyase / glyoxalase I family protein
AT1G49500	0.315054	0.967	0.906	9.73953e-111	transcription initiation factor TFIID subunit 1b-like protein
ATCG00720	0.303466	0.86	0.698	1.55663e-109	photosynthetic electron transfer B
AT1G78380	0.253879	0.832	0.643	2.56049e-108	ATGSTU19,A. THALIANA GLUTATHIONE S-TRANSFERASE TAU 19,GST8,GLUTATHIONE TRANSFERASE 8
AT1G03130	0.283972	0.915	0.813	9.25357e-107	photosystem I subunit D-2
AT5G05690	0.252746	0.611	0.374	2.13755e-106	CBB3,CABBAGE 3,CYP90,CYP90A,CYP90A1,CYTOCHROME P450 90A1,DWF3,DWARF 3
AT5G14780	0.264819	0.846	0.713	4.9327e-87	AtFDH1
AT1G80920	0.275853	0.738	0.553	2.28635e-78	Chaperone DnaJ-domain superfamily protein
AT1G20620	0.676598	0.725	0.696	6.61932e-69	ATCAT3,SEN2,SENESCENCE 2
AT2G05380	0.541743	0.809	0.831	3.06179e-49	glycine-rich protein 3 short isoform

## Sheet: Data Set S7
Supplemental Data. Procko et al. (2022). Plant Cell.
Supplemental Data Set S7. scRNA-seq UMAP Cluster 4 markers.
Gene ID	avg logFC	% cells cluster 4	% cells other clusters	adj p-value	Description
AT5G38430	1.10608	0.999	0.922	0	Ribulose bisphosphate carboxylase (small chain) family protein
AT5G38420	1.0108	1	0.942	0	Ribulose bisphosphate carboxylase (small chain) family protein
AT3G01500	1.00826	0.972	0.822	0	ATBCA1,BETA CARBONIC ANHYDRASE 1,ATSABP3,ARABIDOPSIS THALIANA SALICYLIC ACID-BINDING PROTEIN 3,SABP3,SALICYLIC ACID-BINDING PROTEIN 3
AT2G25510	0.940167	0.989	0.935	0	transmembrane protein
AT5G38410	0.912122	1	0.994	0	Ribulose bisphosphate carboxylase (small chain) family protein
AT3G63160	0.812588	0.908	0.627	0	outer envelope membrane protein
AT1G67090	0.776691	1	1	0	ribulose bisphosphate carboxylase small chain 1A
AT3G62410	0.771323	0.972	0.798	0	CP12,CP12 DOMAIN-CONTAINING PROTEIN 1
AT3G47070	0.759722	0.99	0.881	0	thylakoid soluble phosphoprotein
AT5G14740	0.74835	0.999	0.918	0	BETA CA2,BETA CARBONIC ANHYDRASE 2,CA18,CARBONIC ANHYDRASE 18
AT1G60950	0.743886	0.996	0.938	0	2Fe-2S ferredoxin-like superfamily protein
AT4G35090	0.735709	0.96	0.837	0	catalase 2
AT2G35370	0.717803	0.946	0.712	0	glycine decarboxylase complex H
AT3G14420	0.70528	0.999	0.922	0	Aldolase-type TIM barrel family protein
AT4G17090	0.697418	0.866	0.536	0	AtBAM3,BAM3,BETA-AMYLASE 3,BMY8,BETA-AMYLASE 8
AT1G42970	0.67858	0.995	0.914	0	glyceraldehyde-3-phosphate dehydrogenase B subunit
AT1G31580	0.677944	0.998	0.936	0	ECS1
AT4G33010	0.674561	0.945	0.724	0	AtGLDP1,glycine decarboxylase P-protein 1
AT2G21330	0.673908	0.98	0.854	0	AtFBA1
AT1G09340	0.664684	0.932	0.693	0	CSP41B,CHLOROPLAST STEM-LOOP BINDING PROTEIN OF 41 KDA,HIP1.3,heteroglycan-interacting protein 1.3
AT2G26500	0.664341	0.999	0.97	0	cytochrome b6f complex subunit (petM)
AT3G26650	0.641556	0.997	0.929	0	glyceraldehyde 3-phosphate dehydrogenase A subunit
AT1G44575	0.638846	0.984	0.841	0	CP22,PSBS,PHOTOSYSTEM II SUBUNIT S
AT3G12780	0.635648	0.99	0.884	0	phosphoglycerate kinase 1
AT1G11860	0.629433	0.92	0.677	0	Glycine cleavage T-protein family
AT4G38970	0.622299	1	0.952	0	AtFBA2
AT1G20340	0.613909	1	0.994	0	PETE2,PLASTOCYANIN 2
AT3G55800	0.605397	0.887	0.614	0	sedoheptulose-bisphosphatase
AT5G44580	0.603124	0.962	0.752	0	transmembrane protein
AT5G17170	0.584801	0.704	0.339	0	rubredoxin family protein
AT2G39730	0.561646	0.998	0.993	0	rubisco activase
AT3G27850	0.551628	0.928	0.715	0	ribosomal protein L12-C
AT5G35630	0.549665	0.998	0.939	0	ATGSL1,GLUTAMINE SYNTHETASE LIKE 1,GLN2,GLUTAMINE SYNTHETASE 2
AT3G60750	0.541199	0.952	0.75	0	AtTKL1,TKL1,transketolase 1
AT4G34620	0.534308	0.999	0.976	0	small subunit ribosomal protein 16
AT1G32060	0.529107	0.985	0.874	0	phosphoribulokinase
AT1G68010	0.528974	0.989	0.901	0	ATHPR1
AT4G03280	0.520217	1	0.967	0	PGR1,PROTON GRADIENT REGULATION 1
AT5G04140	0.518875	0.96	0.791	0	FD-GOGAT,FERREDOXIN-DEPENDENT GLUTAMATE SYNTHASE,GLS1,FERREDOXIN-DEPENDENT GLUTAMATE SYNTHASE 1,GLUS
AT3G14415	0.511618	0.992	0.904	0	Aldolase-type TIM barrel family protein
AT5G09660	0.503352	0.997	0.922	0	peroxisomal NAD-malate dehydrogenase 2
AT3G56910	0.503071	0.941	0.765	0	plastid-specific 50S ribosomal protein 5
AT4G37930	0.484974	1	0.934	0	SHMT1,SERINE HYDROXYMETHYLTRANSFERASE 1,STM,SERINE TRANSHYDROXYMETHYLTRANSFERASE
AT4G01150	0.465761	0.998	0.954	0	CURT1A,CURVATURE THYLAKOID 1A
AT4G32260	0.429638	0.999	0.945	0	ATPase, F0 complex, subunit B/B', bacterial/chloroplast
AT4G10300	0.565824	0.85	0.598	2.49829e-303	RmlC-like cupins superfamily protein
AT1G23310	0.422708	1	0.974	2.64794e-301	AOAT1,ALANINE-2-OXOGLUTARATE AMINOTRANSFERASE 1,GGAT1,GLUTAMATE:GLYOXYLATE AMINOTRANSFERASE 1
AT3G62030	0.567578	0.799	0.501	8.24454e-299	CYP20-3,cyclophilin 20-3
AT1G14150	0.537645	0.654	0.317	1.59e-297	PQL1,PsbQ-like 1,PQL2,PsbQ-like 2
AT1G70760	0.576062	0.739	0.415	1.10418e-291	CRR23,CHLORORESPIRATORY REDUCTION 23
AT1G32470	0.564638	0.81	0.549	5.76906e-288	Single hybrid motif superfamily protein
AT5G66190	0.43248	0.952	0.808	1.20414e-279	ATLFNR1,LEAF FNR 1,LFNR1,leaf-type chloroplast-targeted FNR 1
AT1G12900	0.470571	0.96	0.824	1.94099e-277	glyceraldehyde 3-phosphate dehydrogenase A subunit 2
AT1G16880	0.501533	0.785	0.49	9.58716e-277	uridylyltransferase-like protein
AT1G79040	0.387797	1	1	9.22746e-275	photosystem II subunit R
AT4G28660	0.520724	0.647	0.322	7.58095e-274	photosystem II reaction center PSB28 protein
AT1G52342	0.516818	0.626	0.288	1.13138e-272	hypothetical protein
AT3G22210	0.556151	0.73	0.426	1.66311e-269	transmembrane protein
AT1G03680	0.441889	0.958	0.794	4.48117e-265	ATHM1,thioredoxin M-type 1,ATM1,ARABIDOPSIS THIOREDOXIN M-TYPE 1,TRX-M1,THIOREDOXIN M-TYPE 1
AT4G09650	0.541274	0.855	0.625	1.72752e-258	PDE332,PIGMENT DEFECTIVE 332
AT3G54050	0.46512	0.847	0.601	3.15513e-254	high cyclic electron flow 1
AT4G10120	0.375147	0.497	0.192	2.01657e-253	Sucrose-phosphate synthase family protein
AT3G02730	0.419964	0.968	0.832	1.56164e-252	ATF1
AT2G24090	0.499809	0.755	0.474	1.34863e-245	Ribosomal protein L35
AT4G37925	0.3973	0.575	0.256	4.17693e-243	NDH-M,subunit NDH-M of NAD(P)H:plastoquinone dehydrogenase complex
AT1G74880	0.50544	0.769	0.485	8.07023e-241	NDH-O,NAD(P)H:plastoquinone dehydrogenase complex subunit O
AT1G10960	0.514567	0.723	0.428	5.43663e-240	ATFD1,ferredoxin 1
AT4G21280	0.39572	0.994	0.911	1.05672e-237	PSBQ-1,PHOTOSYSTEM II SUBUNIT Q-1,PSBQ,PHOTOSYSTEM II SUBUNIT Q
AT4G00165	0.333886	0.421	0.147	2.90298e-237	Bifunctional inhibitor/lipid-transfer protein/seed storage 2S albumin superfamily protein
AT3G21055	0.380479	0.997	0.951	1.28653e-236	photosystem II subunit T
AT3G16250	0.383008	0.471	0.184	2.34655e-236	NDF4,NDH-dependent cyclic electron flow 1
AT4G04640	0.394792	0.965	0.841	3.45732e-233	ATPase, F1 complex, gamma subunit protein
AT3G01440	0.298586	0.368	0.117	2.13913e-230	PQL1,PsbQ-like 1,PQL2,PsbQ-like 2
AT1G37130	0.490237	0.95	0.805	2.13348e-228	ATNR2,ARABIDOPSIS NITRATE REDUCTASE 2,B29,CHL3,CHLORATE RESISTANT 3,NR2,NITRATE REDUCTASE 2,NR,NITRATE REDUCTASE
AT5G21430	0.423671	0.696	0.392	1.7825e-226	CRRL,CHLORORESPIRATORY REDUCTION L
AT2G37220	0.439696	0.848	0.633	1.23371e-224	RNA-binding (RRM/RBD/RNP motifs) family protein
AT1G62750	0.430499	0.745	0.452	1.58068e-223	ATSCO1/CPEF-G,ATSCO1,SNOWY COTYLEDON 1
AT5G01410	0.463453	0.792	0.547	4.22481e-223	ATPDX1,ATPDX1.3,ARABIDOPSIS THALIANA PYRIDOXINE BIOSYNTHESIS 1.3,PDX1,PDX1.3,PYRIDOXINE BIOSYNTHESIS 1.3
AT2G39470	0.407822	0.617	0.314	1.22084e-222	PPL2,PsbP-like protein 2
AT1G71500	0.436668	0.791	0.549	9.17673e-222	PSB33,PhotoSystem B protein 33
AT1G17100	0.35448	0.507	0.21	1.96873e-221	AtHBP1
AT4G20360	0.403395	0.897	0.712	3.93852e-219	ATRAB8D,ATRABE1B,RAB GTPase homolog E1B
AT5G51110	0.416843	0.734	0.446	9.11938e-218	Transcriptional coactivator/pterin dehydratase
AT5G17870	0.432872	0.809	0.574	2.81511e-217	plastid-specific 50S ribosomal protein 6
AT4G34190	0.462335	0.787	0.551	5.62185e-216	stress enhanced protein 1
AT3G47650	0.426249	0.731	0.457	6.30374e-216	DnaJ/Hsp40 cysteine-rich domain superfamily protein
AT5G13650	0.419747	0.818	0.601	7.44738e-216	elongation factor family protein
AT2G21970	0.440171	0.68	0.393	1.85391e-215	stress enhanced protein 2
AT5G54770	0.391228	1	0.996	1.37339e-214	thiazole biosynthetic enzyme, chloroplast (ARA6) (THI1) (THI4)
AT2G13360	0.353109	0.986	0.907	1.9462e-207	AGT1,ALANINE:GLYOXYLATE AMINOTRANSFERASE 1,SGAT,L-serine:glyoxylate aminotransferase
AT1G29070	0.471674	0.831	0.614	3.60899e-205	Ribosomal protein L34
AT5G61410	0.37302	0.938	0.808	1.23491e-204	EMB2728,EMBRYO DEFECTIVE 2728
AT3G47430	0.327448	0.483	0.204	4.04815e-204	peroxin 11B
AT1G19150	0.297366	0.418	0.158	5.60572e-203	LHCA2*1
AT1G50320	0.422908	0.769	0.525	3.78554e-201	ATHX,thioredoxin X,ATX,THIOREDOXIN X
AT5G58770	0.333146	0.408	0.152	1.42467e-200	AtcPT4
AT3G54210	0.393119	0.839	0.613	1.00464e-199	Ribosomal protein L17 family protein
AT3G11630	0.414791	0.811	0.59	8.56072e-199	Thioredoxin superfamily protein
AT5G23060	0.396302	0.759	0.484	6.6149e-197	calcium sensing receptor
AT5G07020	0.407387	0.712	0.44	1.78553e-196	proline-rich family protein
AT4G39710	0.401254	0.554	0.277	1.98496e-196	FKBP16-2,FK506-binding protein 16-2
AT5G38980	0.398538	0.922	0.749	1.23506e-195	transmembrane protein
AT4G22890	0.386761	0.92	0.751	1.58094e-194	PGR5-LIKE A
AT3G27830	0.411348	0.796	0.567	5.63028e-192	RPL12,RIBOSOMAL PROTEIN L12
AT5G58260	0.307459	0.474	0.203	1.07747e-190	oxidoreductases, acting on NADH or NADPH, quinone or similar compound as acceptor
AT3G06145	0.285543	0.379	0.139	2.95699e-189	RING zinc finger protein
AT4G00895	0.379618	0.618	0.339	1.06467e-188	ATPase, F1 complex, OSCP/delta subunit protein
AT1G48350	0.427558	0.733	0.479	2.21312e-188	Ribosomal L18p/L5e family protein
AT4G03520	0.356383	0.916	0.756	1.14212e-187	Thioredoxin superfamily protein
AT3G04790	0.320313	0.493	0.223	4.14985e-183	Ribose 5-phosphate isomerase, type A protein
AT1G66820	0.295398	0.435	0.181	1.01188e-179	glycine-rich protein
AT5G30510	0.385918	0.727	0.478	6.70599e-178	ARRPS1,PRPS1,plastid ribosomal protein S1
AT5G42530	0.73998	0.952	0.916	3.13478e-176	hypothetical protein
AT2G06520	0.32704	1	0.976	7.98214e-176	photosystem II subunit X
AT3G63410	0.378391	0.782	0.551	3.01974e-175	E37,IEP37,INNER ENVELOPE PROTEIN 37,VTE3,VITAMIN E DEFECTIVE 3
AT2G36835	0.373939	0.562	0.295	3.76937e-174	hypothetical protein
AT5G39210	0.258931	0.376	0.144	3.79982e-170	chlororespiratory reduction 7
AT4G13500	0.324762	0.53	0.263	4.78744e-170	transmembrane protein
AT3G17930	0.379328	0.611	0.354	1.40971e-169	transmembrane protein
AT4G14400	0.378878	0.389	0.157	2.72645e-169	ankyrin repeat family protein
AT1G62780	0.277201	0.45	0.197	7.2409e-169	dimethylallyl, adenosine tRNA methylthiotransferase
AT1G05190	0.38367	0.804	0.614	1.21082e-168	Ribosomal protein L6 family
AT1G55480	0.329939	0.596	0.321	7.23774e-168	protein containing PDZ domain, a K-box domain, and a TPR region
AT3G55330	0.345428	0.581	0.319	9.52701e-168	PsbP-like protein 1
AT5G51720	0.476736	0.508	0.252	7.73161e-167	At-NEET
AT2G14560	0.503712	0.34	0.127	3.05951e-166	LURP-one-like protein (DUF567)
AT4G26530	0.535926	0.831	0.628	3.35911e-165	AtFBA5
AT1G65490	0.449173	0.678	0.409	2.28739e-164	transmembrane protein
AT3G45140	0.418634	0.526	0.267	8.05979e-163	ATLOX2,ARABIODOPSIS THALIANA LIPOXYGENASE 2
AT5G51010	0.38738	0.632	0.371	1.27228e-161	Rubredoxin-like superfamily protein
AT1G68660	0.365745	0.706	0.472	4.37829e-161	Ribosomal protein L12/ ATP-dependent Clp protease adaptor protein ClpS family protein
AT5G08050	0.350595	0.598	0.337	4.35706e-160	wiskott-aldrich syndrome family protein, putative (DUF1118)
AT3G15360	0.320456	0.96	0.822	5.69546e-160	ATHM4,ATM4,ARABIDOPSIS THIOREDOXIN M-TYPE 4
AT5G13510	0.351599	0.629	0.374	5.84517e-159	Ribosomal protein L10 family protein
AT1G79850	0.356595	0.765	0.543	1.26394e-158	CS17,PDE347,PIGMENT DEFECTIVE 347,PRPS17,PLASTID RIBOSOMAL SMALL SUBUNIT PROTEIN 17
AT2G01590	0.301374	0.49	0.238	1.65347e-157	chlororespiratory reduction 3
AT3G50685	0.344904	0.594	0.338	2.08648e-156	anti-muellerian hormone type-2 receptor
AT1G64680	0.368521	0.654	0.414	3.46712e-156	beta-carotene isomerase D27
AT2G15620	0.370556	0.566	0.31	2.82446e-155	ATHNIR,ARABIDOPSIS THALIANA NITRITE REDUCTASE,NIR,NITRITE REDUCTASE
AT4G24770	0.334758	0.875	0.702	9.83415e-155	ATRBP31,ARABIDOPSIS THALIANA RNA BINDING PROTEIN,APPROXIMATELY 31 KD,ATRBP33,CP31
AT1G20020	0.320182	0.929	0.788	2.64874e-154	ATLFNR2,LEAF FNR 2,LFNR2,leaf-type chloroplast-targeted FNR 2
AT5G14320	0.336259	0.883	0.703	3.71895e-154	Ribosomal protein S13/S18 family
AT2G47400	0.274461	0.997	0.972	3.91176e-153	CP12,CP12 DOMAIN-CONTAINING PROTEIN 1
AT3G26060	0.339388	0.532	0.28	1.92849e-152	ATPRX Q
AT5G40950	0.357537	0.708	0.478	1.26065e-150	ribosomal protein large subunit 27
AT1G16080	0.309886	0.505	0.256	5.63107e-150	nuclear protein
AT5G67370	0.332271	0.587	0.331	1.96607e-149	DUF1230 family protein (DUF1230)
AT5G43750	0.347698	0.571	0.322	4.56137e-149	NDH18,NAD(P)H dehydrogenase 18
AT5G45680	0.306556	0.514	0.265	7.22333e-149	ATFKBP13,FK506 BINDING PROTEIN 13
AT1G22630	0.368063	0.685	0.453	6.63438e-148	SSUH2-like protein
AT2G46820	0.286225	0.994	0.913	2.8749e-147	CURT1B,CURVATURE THYLAKOID 1B,PSAP,PTAC8,PLASTID TRANSCRIPTIONALLY ACTIVE 8,TMP14,THYLAKOID MEMBRANE PHOSPHOPROTEIN OF 14 KDA
AT2G41090	0.565335	0.871	0.735	3.64321e-147	Calcium-binding EF-hand family protein
AT2G34860	0.367349	0.714	0.477	4.07815e-147	PSA2
AT1G18730	0.337667	0.636	0.388	1.75277e-146	NDF6,NDH dependent flow 6
AT3G56290	0.417994	0.617	0.376	2.54298e-146	potassium transporter
AT1G32080	0.284532	0.486	0.243	2.55173e-141	membrane protein
AT1G54500	0.315306	0.591	0.341	2.66698e-141	Rubredoxin-like superfamily protein
AT5G24150	0.257579	0.303	0.112	2.58762e-139	FAD/NAD(P)-binding oxidoreductase family protein
AT1G68590	0.316471	0.584	0.337	2.5967e-138	Ribosomal protein PSRP-3/Ycf65
AT3G25920	0.327003	0.671	0.43	2.60653e-138	ribosomal protein L15
AT2G04700	0.335746	0.867	0.704	5.91354e-138	ferredoxin thioredoxin reductase catalytic beta chain family protein
AT2G38230	0.334225	0.65	0.407	6.65765e-138	ATPDX1.1,ARABIDOPSIS THALIANA PYRIDOXINE BIOSYNTHESIS 1.1
AT4G01310	0.319794	0.655	0.415	7.3809e-138	Ribosomal L5P family protein
AT1G68238	0.360887	0.457	0.225	3.8261e-136	transmembrane protein
AT4G16410	0.346763	0.715	0.507	1.35359e-132	transmembrane protein
AT1G75350	0.319176	0.745	0.529	4.38692e-132	Ribosomal protein L31
AT5G12860	0.285244	0.551	0.306	4.64883e-132	dicarboxylate transporter 1
AT3G50820	0.28336	0.932	0.802	1.84023e-130	OEC33,OXYGEN EVOLVING COMPLEX SUBUNIT 33 KDA,PSBO-2,PHOTOSYSTEM II SUBUNIT O-2
AT3G61870	0.306467	0.578	0.337	9.25088e-130	plant/protein
AT3G13120	0.347773	0.653	0.434	1.01824e-129	Ribosomal protein S10p/S20e family protein
AT1G52590	0.272652	0.507	0.267	5.0952e-129	Putative thiol-disulfide oxidoreductase DCC
AT5G24314	0.305317	0.559	0.325	6.67309e-129	PDE225,PIGMENT DEFECTIVE 225,TAC7
AT2G42600	0.347328	0.788	0.606	2.41272e-128	ATPPC2,phosphoenolpyruvate carboxylase 2
AT3G15190	0.301798	0.623	0.383	9.40307e-128	chloroplast 30S ribosomal protein S20
AT5G52780	0.284246	0.402	0.19	2.85767e-127	transmembrane protein, putative (DUF3464)
AT1G76080	0.340002	0.788	0.599	1.25007e-126	ATCDSP32,ARABIDOPSIS THALIANA CHLOROPLASTIC DROUGHT-INDUCED STRESS PROTEIN OF 32 KD
AT2G45740	0.31633	0.637	0.402	3.77542e-126	peroxin 11D
AT1G15980	0.26163	0.521	0.281	4.75116e-126	NDF1,NDH-dependent cyclic electron flow 1,NDH48,NAD(P)H DEHYDROGENASE SUBUNIT 48
AT2G23670	0.276722	0.489	0.257	6.24891e-126	homolog of Synechocystis YCF37
AT1G03600	0.332266	0.795	0.605	4.22676e-125	photosystem II family protein
AT4G29060	0.317584	0.586	0.357	3.99141e-124	elongation factor Ts family protein
AT2G33450	0.301164	0.624	0.394	4.11807e-122	Ribosomal L28 family
AT5G54600	0.31552	0.8	0.622	1.40772e-121	SVR8,SUPPRESSOR OF VARIEGATION 8
AT5G02120	0.337135	0.718	0.497	2.50205e-121	PDE335,PIGMENT DEFECTIVE 335
AT1G23740	0.302164	0.517	0.291	5.33251e-121	Oxidoreductase, zinc-binding dehydrogenase family protein
AT1G48030	0.272287	0.5	0.273	4.47023e-120	mitochondrial lipoamide dehydrogenase 1
AT2G38140	0.30127	0.755	0.545	2.8195e-118	plastid-specific ribosomal protein 4
AT1G45474	0.305931	0.729	0.51	3.25427e-118	photosystem I light harvesting complex protein 5
AT5G14910	0.305007	0.643	0.422	2.94354e-116	Heavy metal transport/detoxification superfamily protein
AT1G72930	0.379491	0.66	0.443	3.95168e-116	AtTN10,TN10,TIR-nucleotide binding site family 10
AT2G17240	0.271777	0.486	0.266	4.64293e-116	arginine/serine-rich-like splicing factor
AT3G63140	0.304335	0.777	0.589	7.75112e-116	chloroplast stem-loop binding protein of 41 kDa
AT2G33800	0.289353	0.587	0.361	2.93434e-115	Ribosomal protein S5 family protein
AT3G22235	0.539637	0.655	0.442	3.63186e-114	cysteine-rich TM module stress tolerance protein
AT2G05620	0.28431	0.823	0.634	5.96105e-114	AtPGR5
AT3G52150	0.297019	0.586	0.364	1.11959e-113	RNA-binding (RRM/RBD/RNP motifs) family protein
AT2G38170	0.307468	0.684	0.444	2.5722e-113	ATCAX1,RCI4,RARE COLD INDUCIBLE 4
AT4G28025	0.300862	0.681	0.463	1.04347e-112	hypothetical protein
AT3G52230	0.29723	0.598	0.377	2.5106e-112	hypothetical protein
AT5G24210	0.252793	0.408	0.201	2.74323e-112	alpha/beta-Hydrolases superfamily protein
AT1G52870	0.305125	0.644	0.423	2.13645e-110	Peroxisomal membrane 22 kDa (Mpv17/PMP22) family protein
AT1G07320	0.273451	0.551	0.332	3.1712e-110	EMB2784,EMBRYO DEFECTIVE 2784,PRPL4,plastid ribosomal protein L4
AT3G11170	0.260852	0.542	0.32	4.25583e-110	AtFAD7,FADD,FATTY ACID DESATURASE D
AT1G32990	0.282176	0.59	0.37	5.75169e-110	plastid ribosomal protein l11
AT2G36145	0.26911	0.446	0.235	2.11025e-109	hypothetical protein
AT2G26080	0.298342	0.659	0.429	4.16183e-109	AtGLDP2,glycine decarboxylase P-protein 2
AT2G04039	0.280651	0.531	0.309	2.49489e-107	DUF2996 family protein
AT5G20720	0.29634	0.624	0.41	2.74147e-106	ATCPN21,CHCPN10,CHLOROPLAST CHAPERONIN 10,CPN10,CHLOROPLAST CHAPERONIN 10,CPN21
AT2G20890	0.298508	0.654	0.45	3.64373e-106	THF1,THYLAKOID FORMATION1
AT4G30950	0.285637	0.641	0.43	3.18983e-105	FADC,FATTY ACID DESATURASE C,SFD4,STEAROYL DESATURASE DEFICIENCY 4
AT5G06290	0.250472	0.469	0.259	2.86914e-104	2CPB,2-CYS PEROXIREDOXIN B
AT5G23120	0.286175	0.669	0.455	4.09455e-104	photosystem II stability/assembly factor, chloroplast (HCF136)
AT2G28000	0.25273	0.47	0.259	1.6968e-103	CH-CPN60A,CHLOROPLAST CHAPERONIN 60ALPHA,Cpn60alpha1,chaperonin-60alpha1,SLP,SCHLEPPERLESS
AT1G73655	0.261014	0.516	0.307	8.7185e-100	FKBP-like peptidyl-prolyl cis-trans isomerase family protein
AT1G50900	0.263186	0.558	0.348	1.02753e-98	LTD,LHCP translocation defect
AT1G35680	0.282163	0.669	0.469	1.27297e-97	Ribosomal protein L21
AT1G43560	0.252538	0.506	0.302	3.85415e-96	Aty2,thioredoxin Y2
AT3G44890	0.252358	0.5	0.297	4.09007e-96	ribosomal protein L9
AT4G14890	0.258725	0.449	0.253	7.17136e-96	2Fe-2S ferredoxin-like superfamily protein
AT3G62530	0.298793	0.618	0.422	4.73092e-95	ARM repeat superfamily protein
AT4G26850	0.308828	0.65	0.452	7.84286e-95	GDP-L-galactose phosphorylase 1
AT3G26070	0.270954	0.655	0.463	3.65022e-93	Plastid-lipid associated protein PAP / fibrillin family protein
AT1G64510	0.264571	0.592	0.392	4.09803e-93	Translation elongation factor EF1B/ribosomal protein S6 family protein
AT2G35830	0.251107	0.583	0.375	9.61976e-93	ureidoglycolate hydrolase
AT1G78630	0.277605	0.669	0.478	1.0578e-92	Ribosomal protein L13 family protein
AT4G04692	0.272347	0.588	0.394	1.22297e-90	NA
AT4G04020	0.306119	0.544	0.35	1.2602e-90	FIB1a,fibrillin 1a,PGL35,plastoglobulin 35
AT5G03880	0.261818	0.726	0.527	9.22924e-90	Thioredoxin family protein
AT2G05310	0.267919	0.702	0.512	4.58659e-89	transmembrane protein
AT1G75690	0.260214	0.677	0.478	2.2226e-87	DnaJ/Hsp40 cysteine-rich domain superfamily protein
AT3G27160	0.258019	0.632	0.436	1.56337e-86	Ribosomal protein S21 family protein
AT1G34000	0.261913	0.81	0.684	3.66928e-84	one-helix protein 2
ATCG00470	0.287893	1	0.999	1.2167e-81	ATP synthase epsilon chain
AT1G74970	0.252216	0.663	0.477	3.84321e-81	TWN3
AT3G63540	0.251452	0.708	0.55	4.11609e-76	thylakoid lumenal protein (Mog1/PsbP/DUF1795-like photosystem II reaction center PsbP family protein)
ATCG00420	0.256223	0.933	0.846	6.15794e-74	NADH dehydrogenase subunit J
ATCG00720	0.259823	0.839	0.702	5.4638e-71	photosynthetic electron transfer B
AT4G25100	0.297999	0.972	0.923	6.76917e-70	ATFSD1,ARABIDOPSIS FE SUPEROXIDE DISMUTASE 1
ATCG00490	0.270434	0.978	0.947	4.19984e-66	ribulose-bisphosphate carboxylase
AT3G22231	0.316885	0.387	0.231	3.45196e-63	pathogen and circadian controlled 1
AT1G68520	0.264789	0.518	0.349	7.56473e-63	B-box type zinc finger protein with CCT domain-containing protein
ATCG00440	0.288116	0.992	0.972	9.31163e-46	NADH:ubiquinone/plastoquinone oxidoreductase, chain 3 protein

## Sheet: Data Set S8
Supplemental Data. Procko et al. (2022). Plant Cell.
Supplemental Data Set S8. scRNA-seq UMAP Cluster 5 markers.
Gene ID	avg logFC	% cells cluster 5	% cells other clusters	adj p-value	Description
AT2G37170	1.82953	0.92	0.111	0	PIP2
AT2G36830	1.61085	0.859	0.17	0	GAMMA-TIP1,GAMMA TONOPLAST INTRINSIC PROTEIN 1,TIP1
AT4G13770	1.27583	0.756	0.157	0	REF2,REDUCED EPIDERMAL FLUORESCENCE 2
AT4G14040	1.26642	0.787	0.124	0	EDA38,EMBRYO SAC DEVELOPMENT ARREST 38
AT2G43150	0.862426	0.448	0.023	0	Proline-rich extensin-like family protein
AT2G24940	0.786578	0.936	0.591	0	AtMAPR2,membrane-associated progesterone binding protein 2
AT3G02020	0.680468	0.372	0.069	0	aspartate kinase 3
AT3G54600	0.646269	0.54	0.148	0	Class I glutamine amidotransferase-like superfamily protein
AT1G25230	0.518898	0.437	0.056	0	Calcineurin-like metallo-phosphoesterase superfamily protein
AT1G12010	0.501591	0.416	0.021	0	2-oxoglutarate (2OG) and Fe(II)-dependent oxygenase superfamily protein
AT5G61130	0.421911	0.459	0.105	0	AtPDCB1
AT3G52720	0.411147	0.446	0.109	0	ATACA1,A. THALIANA ALPHA CARBONIC ANHYDRASE 1,CAH1,CARBONIC ANHYDRASE 1
AT3G04520	0.410631	0.383	0.025	0	threonine aldolase 2
AT3G49360	0.408144	0.456	0.092	0	6-phosphogluconolactonase 2
AT5G53550	0.346983	0.34	0.05	0	ATYSL3,YELLOW STRIPE LIKE 3
AT1G77990	0.339386	0.313	0.029	0	STAS domain / Sulfate transporter family
AT2G47930	0.315374	0.327	0.058	0	ATAGP26,ARABIDOPSIS THALIANA ARABINOGALACTAN PROTEIN 26
AT3G01120	0.645067	0.688	0.338	8.02747e-300	AtCGS1,AtCYS1,A. thaliana cystathionine gamma-synthetase 1,CGS1,CYSTATHIONINE GAMMA-SYNTHASE 1,CGS,CYSTATHIONINE GAMMA-SYNTHASE
AT2G43100	0.783895	0.386	0.103	1.30153e-288	ATLEUD1
AT5G53370	0.325142	0.372	0.096	3.71026e-286	ATPMEPCRF,PECTIN METHYLESTERASE PCR FRAGMENT F
AT2G18960	0.650413	0.763	0.442	7.41163e-279	AHA1,H(+)-ATPase 1,OST2,OPEN STOMATA 2,PMA,PLASMA MEMBRANE PROTON ATPASE
AT3G49680	0.505043	0.413	0.124	4.22876e-275	ATBCAT-3
AT5G54770	0.432421	1	0.996	8.82625e-275	thiazole biosynthetic enzyme, chloroplast (ARA6) (THI1) (THI4)
AT1G61740	0.432526	0.452	0.148	1.50308e-265	Sulfite exporter TauE/SafE family protein
AT1G78020	0.605154	0.816	0.515	4.46329e-265	senescence-associated family protein, putative (DUF581)
AT5G14200	0.517703	0.383	0.103	2.36516e-264	ATIMD1,ARABIDOPSIS ISOPROPYLMALATE DEHYDROGENASE 1
AT5G23010	0.914481	0.381	0.11	4.02045e-257	IMS3,2-ISOPROPYLMALATE SYNTHASE 3
AT3G23570	0.418673	0.542	0.211	1.75042e-256	alpha/beta-Hydrolases superfamily protein
AT3G43800	0.308993	0.403	0.119	4.07181e-241	ATGSTU27,glutathione S-transferase tau 27
AT5G38980	0.549777	0.926	0.751	9.56247e-241	transmembrane protein
AT2G39730	0.463541	0.999	0.993	1.46708e-227	rubisco activase
AT1G12090	0.655229	0.847	0.577	2.739e-216	extensin-like protein
AT2G45960	0.429615	0.979	0.845	7.22088e-216	ATHH2,PIP1
AT4G22570	0.403342	0.506	0.213	2.77049e-209	adenine phosphoribosyl transferase 3
AT2G46650	0.433009	0.376	0.117	1.44428e-206	ATCB5-C,ARABIDOPSIS CYTOCHROME B5 ISOFORM C,B5 #1,CYTB5-C
AT5G44580	0.488049	0.931	0.757	2.57613e-203	transmembrane protein
AT1G31580	0.678894	0.99	0.937	1.37872e-199	ECS1
AT5G24660	0.404352	0.423	0.155	4.99929e-198	response to low sulfur 2
AT5G14740	0.428274	0.99	0.919	6.09985e-195	BETA CA2,BETA CARBONIC ANHYDRASE 2,CA18,CARBONIC ANHYDRASE 18
AT3G02770	0.316246	0.424	0.163	4.0102e-187	Ribonuclease E inhibitor RraA/Dimethylmenaquinone methyltransferase
AT1G78370	1.03007	0.391	0.143	7.52857e-187	ATGSTU20,glutathione S-transferase TAU 20
AT3G16240	0.444651	0.626	0.305	8.73562e-186	AQP1,ATTIP2
AT3G53420	0.439215	0.939	0.784	2.43163e-185	AtPIP2
AT1G13440	0.381162	0.979	0.894	7.45483e-182	GAPC-2,GLYCERALDEHYDE-3-PHOSPHATE DEHYDROGENASE C-2
AT3G19030	0.435933	0.905	0.758	5.79416e-179	transcription initiation factor TFIID subunit 1b-like protein
AT4G17090	0.50328	0.79	0.546	3.97035e-178	AtBAM3,BAM3,BETA-AMYLASE 3,BMY8,BETA-AMYLASE 8
AT3G61430	0.441033	0.85	0.63	5.43107e-174	ATPIP1,ARABIDOPSIS THALIANA PLASMA MEMBRANE INTRINSIC PROTEIN 1,PIP1
AT5G38430	0.289382	0.993	0.924	5.66721e-165	Ribulose bisphosphate carboxylase (small chain) family protein
AT2G20610	0.328572	0.372	0.136	1.67213e-164	ALF1,ABERRANT LATERAL ROOT FORMATION 1,HLS3,HOOKLESS 3,RTY1,ROOTY 1,RTY,ROOTY
ATCG00440	0.337223	0.996	0.971	9.03921e-163	NADH:ubiquinone/plastoquinone oxidoreductase, chain 3 protein
AT1G01620	0.408409	0.751	0.471	2.94475e-161	PIP1
AT1G74090	0.260814	0.293	0.091	1.47499e-160	ATSOT18,DESULFO-GLUCOSINOLATE SULFOTRANSFERASE 18,ATST5B,ARABIDOPSIS SULFOTRANSFERASE 5B
AT3G13520	0.413392	0.476	0.217	1.72921e-158	ATAGP12
AT1G01490	0.379114	0.679	0.422	2.28115e-154	Heavy metal transport/detoxification superfamily protein
AT3G57520	0.472974	0.559	0.299	1.03613e-151	AtSIP2,seed imbibition 2,RS2,raffinose synthase 2
AT4G28270	0.277431	0.432	0.184	6.32176e-151	ATRMA2
AT1G67090	0.26549	1	1	1.50127e-149	ribulose bisphosphate carboxylase small chain 1A
AT1G62180	0.411225	0.7	0.429	1.53502e-146	APSR,ADENOSINE-5'-PHOSPHOSULFATE REDUCTASE,ATAPR2,PRH,PRH43,3'-PHOSPHOADENOSINE-5'-PHOSPHOSULFATE (PAPS) REDUCTASE HOMOLOG 43
AT4G27280	0.498596	0.729	0.5	8.28723e-146	Calcium-binding EF-hand family protein
AT5G54390	0.320233	0.457	0.212	1.69468e-143	AHL,HAL2-like,ATAHL
AT1G60950	0.343647	0.988	0.939	2.32217e-142	2Fe-2S ferredoxin-like superfamily protein
AT4G28240	0.448364	0.575	0.325	4.30287e-137	Wound-responsive family protein
AT5G63160	0.503975	0.714	0.488	9.25855e-137	BTB and TAZ domain protein 1
AT1G49750	0.252758	0.367	0.15	1.25054e-131	Leucine-rich repeat (LRR) family protein
AT1G15740	0.287502	0.488	0.242	1.50293e-131	Leucine-rich repeat family protein
AT4G04610	0.372232	0.39	0.168	4.28345e-130	APR,ATAPR1,PRH19,PAPS REDUCTASE HOMOLOG 19
AT2G02100	0.298633	0.286	0.098	1.74883e-128	PDF2.2
AT1G23310	0.280916	0.999	0.975	1.12627e-125	AOAT1,ALANINE-2-OXOGLUTARATE AMINOTRANSFERASE 1,GGAT1,GLUTAMATE:GLYOXYLATE AMINOTRANSFERASE 1
AT2G41090	0.393689	0.889	0.735	3.10505e-123	Calcium-binding EF-hand family protein
AT3G22890	0.502608	0.779	0.604	8.35479e-122	ATPS1
AT5G51720	0.291025	0.502	0.255	1.98969e-116	At-NEET
AT5G21020	0.292888	0.936	0.852	8.3693e-112	transmembrane protein
AT1G37130	0.356795	0.935	0.808	1.37604e-108	ATNR2,ARABIDOPSIS NITRATE REDUCTASE 2,B29,CHL3,CHLORATE RESISTANT 3,NR2,NITRATE REDUCTASE 2,NR,NITRATE REDUCTASE
AT5G48180	0.285433	0.438	0.219	1.39336e-108	AtNSP5
AT5G04590	0.379577	0.619	0.407	4.73633e-108	sulfite reductase
AT4G14880	0.378206	0.717	0.541	1.01946e-107	ATCYS-3A,CYTACS1,OLD3,ONSET OF LEAF DEATH 3
AT2G25510	0.367291	0.986	0.936	1.05368e-107	transmembrane protein
ATCG01130	0.328724	0.738	0.528	3.81926e-105	Ycf1 protein
AT5G11070	0.351249	0.559	0.334	5.86282e-103	hypothetical protein
AT3G26650	0.258233	0.985	0.931	4.5615e-99	glyceraldehyde 3-phosphate dehydrogenase A subunit
AT1G56220	0.257018	0.989	0.96	1.99568e-91	Dormancy/auxin associated family protein
AT1G73600	0.465126	0.606	0.416	1.61447e-90	NMT,NMT3
AT2G46220	0.281239	0.881	0.773	1.11797e-89	DUF2358 family protein (DUF2358)
AT1G68520	0.294225	0.561	0.347	4.07285e-89	B-box type zinc finger protein with CCT domain-containing protein
AT3G14310	0.316577	0.688	0.493	4.46311e-87	ATPME3,pectin methylesterase 3,OZS2,OVERLY ZINC SENSITIVE 2
AT5G28840	0.309168	0.706	0.529	1.47322e-85	GDP-D-mannose 3',5'-epimerase
AT1G66970	0.255402	0.495	0.289	4.45679e-85	GDPDL1,Glycerophosphodiester phosphodiesterase (GDPD) like 1
AT2G14750	0.302202	0.323	0.155	6.91906e-81	AKN1,APS KINASE 1,APK1,ADENOSINE-5'-PHOSPHOSULFATE (APS) KINASE 1,ATAKN1
AT1G32470	0.273462	0.749	0.557	8.54368e-81	Single hybrid motif superfamily protein
AT4G37610	0.289374	0.524	0.325	2.52845e-80	BTB and TAZ domain protein 5
AT3G50060	0.266027	0.424	0.237	3.80166e-80	myb domain protein 77
ATMG01360	0.311026	0.657	0.464	2.08044e-77	cytochrome oxidase
AT5G23060	0.273379	0.687	0.493	5.62164e-76	calcium sensing receptor
AT3G03780	0.304296	0.277	0.127	2.91832e-75	ATMS2,methionine synthase 2
AT3G61060	0.259984	0.453	0.264	3.54504e-74	AtPP2-A13,phloem protein 2-A13
AT3G48360	0.411091	0.653	0.483	6.98106e-73	ATBT2
AT5G09650	0.251018	0.439	0.257	8.71224e-73	AtPPa6,pyrophosphorylase 6
AT5G24165	0.258536	0.648	0.46	1.10591e-72	hypothetical protein
AT2G30860	0.565901	0.841	0.777	1.68121e-72	ATGSTF7,ATGSTF9,glutathione S-transferase PHI 9,GLUTTR
AT2G41100	0.264429	0.935	0.844	4.37505e-63	ATCAL4,ARABIDOPSIS THALIANA CALMODULIN LIKE 4,CML12,calmodulin-like 12
AT5G22920	0.267255	0.494	0.318	2.63646e-62	AtRZPF34,CHYR1,CHY zinc-finger and RING protein 1,RZPF34,RING zinc-finger protein 34
AT5G21940	0.258436	0.628	0.45	7.3867e-60	hybrid signal transduction histidine kinase M-like protein
AT1G74670	0.289931	0.547	0.41	1.29965e-30	Gibberellin-regulated family protein

## Sheet: Data Set S9
Supplemental Data. Procko et al. (2022). Plant Cell.
Supplemental Data Set S9. scRNA-seq UMAP Cluster 6 markers.
Gene ID	avg logFC	% cells cluster 6	% cells other clusters	adj p-value	Description
AT3G11930	3.97763	0.999	0.09	0	Adenine nucleotide alpha hydrolases-like superfamily protein
AT3G48740	3.56069	0.941	0.053	0	Nodulin MtN3 family protein
AT3G56240	3.40252	0.998	0.167	0	copper chaperone
AT5G23660	2.37243	0.699	0.019	0	bidirectional sugar transporter SWEET12-like protein
AT2G02130	1.88488	0.896	0.078	0	PDF2.3
AT5G02380	1.87156	0.995	0.639	0	metallothionein 2B
AT4G08290	1.84711	0.711	0.014	0	nodulin MtN21 /EamA-like transporter family protein
AT3G14990	1.76328	0.897	0.155	0	AtDJ1A,DJ-1 homolog A,DJ-1a
AT4G04830	1.71901	0.819	0.155	0	ATMSRB5,methionine sulfoxide reductase B5
AT3G52720	1.62869	0.736	0.089	0	ATACA1,A. THALIANA ALPHA CARBONIC ANHYDRASE 1,CAH1,CARBONIC ANHYDRASE 1
AT1G62480	1.55207	0.504	0.065	0	Vacuolar calcium-binding protein-like protein
AT5G67600	1.51281	0.834	0.062	0	cysteine-rich TM module stress tolerance protein
AT2G37460	1.50854	0.666	0.011	0	nodulin MtN21 /EamA-like transporter family protein
AT4G31500	1.44307	0.753	0.141	0	ATR4,ALTERED TRYPTOPHAN REGULATION 4,RED1,RED ELONGATED 1,RNT1,RUNT 1,SUR2,SUPERROOT 2
AT2G30860	1.36279	0.989	0.766	0	ATGSTF7,ATGSTF9,glutathione S-transferase PHI 9,GLUTTR
AT5G24800	1.34467	0.746	0.019	0	ATBZIP9,ARABIDOPSIS THALIANA BASIC LEUCINE ZIPPER 9,BZO2H2,BASIC LEUCINE ZIPPER O2 HOMOLOG 2
AT2G22330	1.33345	0.641	0.031	0	cytochrome P450, family 79, subfamily B, polypeptide 3
AT2G32487	1.3151	0.684	0.027	0	hypothetical protein
AT4G39940	1.18301	0.663	0.082	0	APK2,ADENOSINE-5'-PHOSPHOSULFATE (APS) KINASE 2
AT5G23020	1.15664	0.401	0.041	0	MAM-L,METHYLTHIOALKYMALATE SYNTHASE-LIKE,MAM3
AT1G78370	1.13894	0.734	0.118	0	ATGSTU20,glutathione S-transferase TAU 20
AT5G04230	1.12622	0.692	0.013	0	ATPAL3
AT1G47960	1.12551	0.667	0.023	0	ATC/VIF1,CELL WALL / VACUOLAR INHIBITOR OF FRUCTOSIDASE 1
AT2G46650	1.10163	0.664	0.097	0	ATCB5-C,ARABIDOPSIS CYTOCHROME B5 ISOFORM C,B5 #1,CYTB5-C
AT4G08300	1.09677	0.364	0.005	0	nodulin MtN21 /EamA-like transporter family protein
AT2G02100	1.09049	0.526	0.08	0	PDF2.2
AT5G08350	1.07243	0.575	0.012	0	GRAM domain-containing protein / ABA-responsive protein-like protein
AT3G54600	1.05991	0.679	0.14	0	Class I glutamine amidotransferase-like superfamily protein
AT3G22890	1.04294	0.917	0.595	0	ATPS1
AT4G39770	1.04275	0.581	0.012	0	Haloacid dehalogenase-like hydrolase (HAD) superfamily protein
AT1G49470	1.03029	0.599	0.01	0	transmembrane epididymal protein (DUF716)
AT4G01450	1.02678	0.56	0.011	0	nodulin MtN21 /EamA-like transporter family protein
AT2G43100	0.99449	0.532	0.094	0	ATLEUD1
AT5G14200	0.984516	0.529	0.094	0	ATIMD1,ARABIDOPSIS ISOPROPYLMALATE DEHYDROGENASE 1
AT4G13770	0.983451	0.685	0.167	0	REF2,REDUCED EPIDERMAL FLUORESCENCE 2
AT5G23050	0.932787	0.547	0.061	0	acyl-activating enzyme 17
AT5G23010	0.870974	0.489	0.104	0	IMS3,2-ISOPROPYLMALATE SYNTHASE 3
AT4G30530	0.847438	0.843	0.491	0	Class I glutamine amidotransferase-like superfamily protein
AT4G31330	0.839845	0.353	0.005	0	transmembrane protein, putative (Protein of unknown function, DUF599)
AT3G43800	0.826476	0.587	0.107	0	ATGSTU27,glutathione S-transferase tau 27
AT4G04610	0.822789	0.57	0.156	0	APR,ATAPR1,PRH19,PAPS REDUCTASE HOMOLOG 19
AT2G24940	0.798706	0.908	0.596	0	AtMAPR2,membrane-associated progesterone binding protein 2
AT1G74100	0.79377	0.526	0.085	0	ATSOT16,SULFOTRANSFERASE 16,ATST5A,ARABIDOPSIS SULFOTRANSFERASE 5A,CORI-7,CORONATINE INDUCED-7
AT3G01470	0.773374	0.533	0.114	0	ATHB-1,homeobox 1,ATHB1,ARABIDOPSIS THALIANA HOMEOBOX 1,HAT5,HOMEODOMAIN PROTEIN FROM ARABIDOIPSIS THALIANA 5,HD-ZIP-1
AT1G77885	0.753019	0.464	0.013	0	hypothetical protein
AT4G39950	0.752801	0.326	0.011	0	cytochrome P450, family 79, subfamily B, polypeptide 2
AT2G14750	0.750862	0.548	0.139	0	AKN1,APS KINASE 1,APK1,ADENOSINE-5'-PHOSPHOSULFATE (APS) KINASE 1,ATAKN1
AT5G19260	0.739935	0.48	0.009	0	FANTASTIC four-like protein (DUF3049)
AT5G61420	0.736462	0.526	0.068	0	AtMYB28,HAG1,HIGH ALIPHATIC GLUCOSINOLATE 1,PMG1,PRODUCTION OF METHIONINE-DERIVED GLUCOSINOLATE 1
AT5G63710	0.723434	0.545	0.022	0	Leucine-rich repeat protein kinase family protein
AT1G24100	0.720188	0.533	0.095	0	UDP-glucosyl transferase 74B1
AT5G63530	0.712856	0.522	0.076	0	ATFP3,ARABIDOPSIS THALIANA FARNESYLATED PROTEIN 3
AT2G44670	0.705299	0.622	0.251	0	senescence-associated family protein (DUF581)
AT3G47540	0.694988	0.368	0.034	0	Chitinase family protein
AT3G03780	0.671442	0.432	0.116	0	ATMS2,methionine synthase 2
AT3G49580	0.653988	0.308	0.05	0	response to low sulfur 1
AT2G21560	0.635582	0.403	0.017	0	nucleolar-like protein
AT1G07640	0.633737	0.45	0.022	0	Dof-type zinc finger DNA-binding family protein
AT5G53730	0.623741	0.438	0.023	0	NHL26,NDR1/HIN1-like 26
AT5G44720	0.621872	0.532	0.114	0	Molybdenum cofactor sulfurase family protein
AT2G20610	0.613095	0.55	0.124	0	ALF1,ABERRANT LATERAL ROOT FORMATION 1,HLS3,HOOKLESS 3,RTY1,ROOTY 1,RTY,ROOTY
AT5G48850	0.6066	0.324	0.057	0	Tetratricopeptide repeat (TPR)-like superfamily protein
AT3G45010	0.591725	0.372	0.041	0	serine carboxypeptidase-like 48
AT1G70670	0.586936	0.439	0.012	0	AtCLO4,Arabidopsis thaliana caleosin 4,PXG4,peroxygenase 4
AT2G19110	0.585944	0.414	0.014	0	ATHMA4,ARABIDOPSIS HEAVY METAL ATPASE 4
AT1G67910	0.559748	0.476	0.123	0	hypothetical protein
AT5G48500	0.559003	0.422	0.014	0	pathogenic type III effector avirulence factor Avr AvrRpt-cleavage: cleavage site protein
AT1G76800	0.558179	0.291	0.006	0	AtVTL2,VTL2,Vacuolar Iron Transporter-Like 2
AT4G09890	0.556943	0.506	0.133	0	mediator of RNA polymerase II transcription subunit, putative (DUF3511)
AT3G30775	0.54817	0.378	0.07	0	AT-POX,ATPDH,ATPOX,ARABIDOPSIS THALIANA PROLINE OXIDASE,PDH1,proline dehydrogenase 1,PRO1,PRODH,PROLINE DEHYDROGENASE
AT5G12140	0.547084	0.624	0.241	0	ATCYS1,cystatin-1
AT4G34600	0.546955	0.347	0.011	0	transmembrane protein
AT1G18590	0.528687	0.357	0.032	0	ATSOT17,SULFOTRANSFERASE 17,ATST5C,ARABIDOPSIS SULFOTRANSFERASE 5C
AT5G23360	0.518706	0.323	0.003	0	GRAM domain-containing protein / ABA-responsive protein-like protein
AT5G19875	0.491828	0.392	0.039	0	transmembrane protein
AT1G21440	0.464237	0.33	0.069	0	Phosphoenolpyruvate carboxylase family protein
AT1G12200	0.460604	0.334	0.006	0	Flavin-binding monooxygenase family protein
AT5G22390	0.454074	0.359	0.078	0	FANTASTIC four-like protein (DUF3049)
AT1G74458	0.415054	0.323	0.016	0	transmembrane protein
AT5G57685	0.403541	0.264	0.011	0	ATGDU3,ARABIDOPSIS THALIANA GLUTAMINE DUMPER 3,LSB1,LESS SUSCEPTIBLE TO BSCTV 1
AT1G55840	0.395318	0.366	0.081	0	Sec14p-like phosphatidylinositol transfer family protein
AT2G47560	0.394579	0.251	0.002	0	RING/U-box superfamily protein
AT4G14010	0.384073	0.296	0.02	0	ralf-like 32
AT1G55210	0.374142	0.311	0.058	0	Disease resistance-responsive (dirigent-like protein) family protein
AT4G20270	0.344717	0.274	0.011	0	Leucine-rich receptor-like protein kinase family protein
AT5G10770	0.342358	0.275	0.016	0	Eukaryotic aspartyl protease family protein
AT4G29080	0.341919	0.266	0.017	0	IAA27,indole-3-acetic acid inducible 27
AT2G32720	0.338854	0.308	0.052	0	ATCB5-B,ARABIDOPSIS CYTOCHROME B5 ISOFORM B,B5 #4,CYTB5-D
AT5G25770	0.334586	0.291	0.024	0	alpha/beta-Hydrolases superfamily protein
AT1G52140	0.33418	0.255	0.013	0	Avr9/Cf-9 rapidly elicited protein
AT5G47720	0.330595	0.29	0.022	0	Thiolase family protein
AT1G16310	0.327626	0.277	0.004	0	Cation efflux family protein
AT4G29100	0.316503	0.309	0.056	0	basic helix-loop-helix (bHLH) DNA-binding superfamily protein
AT4G36710	0.313225	0.258	0.016	0	GRAS family transcription factor
AT4G12030	0.301955	0.253	0.039	0	BASS5,BILE ACID:SODIUM SYMPORTER FAMILY PROTEIN 5
AT5G03610	0.297805	0.273	0.028	0	GDSL-like Lipase/Acylhydrolase superfamily protein
AT5G09990	0.294913	0.261	0.031	0	elicitor peptide 5 precursor
AT2G07680	0.285412	0.259	0.029	0	ATMRP11,multidrug resistance-associated protein 11,AtABCC13,MRP11,multidrug resistance-associated protein 11
AT4G22160	0.265475	0.252	0.034	0	hypothetical protein
AT1G74090	0.470392	0.368	0.087	3.88753e-300	ATSOT18,DESULFO-GLUCOSINOLATE SULFOTRANSFERASE 18,ATST5B,ARABIDOPSIS SULFOTRANSFERASE 5B
AT3G22440	0.554154	0.574	0.223	1.00652e-298	FRIGIDA-like protein
AT4G14040	0.585741	0.503	0.152	1.27124e-296	EDA38,EMBRYO SAC DEVELOPMENT ARREST 38
AT2G31790	0.496686	0.387	0.099	1.73635e-295	UDP-Glycosyltransferase superfamily protein
AT4G38740	0.317794	0.679	0.308	4.41253e-276	rotamase CYP 1
AT3G15450	0.762111	0.953	0.744	5.9492e-275	aluminum induced protein with YGL and LRDR motifs
AT1G69850	0.371064	0.35	0.087	9.21954e-266	AIT1,ABA-importing transporter 1,ATNRT1:2,nitrate transporter 1:2,AtNPF4.6,NPF4.6,NRT1/ PTR family 4.6,NRT1.2,NTL1
AT3G13080	0.290099	0.26	0.049	9.08353e-262	ATMRP3,multidrug resistance-associated protein 3,MRP3,MULTIDRUG RESISTANCE PROTEIN 3,MRP3,multidrug resistance-associated protein 3
AT2G38800	0.404604	0.465	0.169	3.54992e-222	Plant calmodulin-binding protein-like protein
AT4G39090	0.574763	0.966	0.821	5.95798e-222	RD19A,RESPONSIVE TO DEHYDRATION 19A
AT3G19710	0.707103	0.312	0.078	7.02177e-220	branched-chain aminotransferase4
AT5G10180	0.262921	0.276	0.061	1.32596e-217	AST68,ARABIDOPSIS SULFATE TRANSPORTER 68
AT3G15630	0.556573	0.502	0.208	7.2774e-214	plant/protein
AT5G64620	0.261212	0.259	0.058	3.66975e-213	ATC/VIF2,CELL WALL / VACUOLAR INHIBITOR OF FRUCTOSIDASE 2
AT5G21105	0.264717	0.277	0.066	1.59967e-207	Plant L-ascorbate oxidase
AT5G16110	0.519686	0.642	0.366	5.57433e-200	hypothetical protein
AT1G62180	0.58959	0.719	0.43	3.17378e-197	APSR,ADENOSINE-5'-PHOSPHOSULFATE REDUCTASE,ATAPR2,PRH,PRH43,3'-PHOSPHOADENOSINE-5'-PHOSPHOSULFATE (PAPS) REDUCTASE HOMOLOG 43
AT4G37870	0.250924	0.315	0.086	3.32485e-197	PEPCK,PHOSPHOENOLPYRUVATE CARBOXYKINASE
AT5G48180	0.642238	0.486	0.217	4.02094e-188	AtNSP5
AT2G41250	0.58588	0.513	0.229	3.97667e-187	Haloacid dehalogenase-like hydrolase (HAD) superfamily protein
AT5G54770	0.417449	1	0.996	8.68768e-184	thiazole biosynthetic enzyme, chloroplast (ARA6) (THI1) (THI4)
AT5G53880	0.434418	0.504	0.227	5.28819e-176	hypothetical protein
AT5G04590	0.5363	0.66	0.405	9.63037e-176	sulfite reductase
AT5G06370	0.317828	0.357	0.122	2.46872e-175	NC domain-containing protein-like protein
AT3G02020	0.399333	0.284	0.078	1.95563e-171	aspartate kinase 3
AT5G22920	0.54811	0.58	0.313	1.09544e-168	AtRZPF34,CHYR1,CHY zinc-finger and RING protein 1,RZPF34,RING zinc-finger protein 34
AT4G19200	0.48912	0.753	0.456	1.13958e-165	proline-rich family protein
AT4G28270	0.379667	0.441	0.185	2.63366e-164	ATRMA2
AT2G23090	0.407217	0.911	0.773	3.63278e-158	Uncharacterized protein family SERF
AT1G12780	0.416956	0.46	0.221	1.87219e-144	ATUGE1,A. THALIANA UDP-GLC 4-EPIMERASE 1
AT5G33320	0.321233	0.357	0.137	1.29445e-143	ARAPPT,ARABIDOPSIS THALIANA PHOSPHATE/PHOSPHOENOLPYRUVATE TRANSLOCATOR,PPT,PHOSPHOENOLPYRUVATE/PHOSPHATE TRANSLOCATOR
ATMG00090	0.393669	0.483	0.232	9.34397e-142	structural constituent of ribosome
AT5G60400	0.253408	0.289	0.096	7.96535e-136	hypothetical protein
AT2G33830	0.432863	0.943	0.718	5.73346e-134	AtDRM2,DRM2,dormancy associated gene 2
AT3G23570	0.355442	0.461	0.22	2.10974e-132	alpha/beta-Hydrolases superfamily protein
AT2G18160	0.293837	0.324	0.122	8.89956e-132	ATBZIP2,basic leucine-zipper 2,FTM3,FLORAL TRANSITION AT THE MERISTEM3,GBF5,G-BOX BINDING FACTOR 5
AT5G44005	0.271924	0.258	0.084	1.69115e-126	hypothetical protein
AT4G15530	0.4891	0.489	0.271	1.08517e-123	pyruvate orthophosphate dikinase
AT3G49570	0.309645	0.28	0.098	1.9728e-121	response to low sulfur 3
AT3G25717	0.348392	0.282	0.1	4.9449e-121	DVL6,DEVIL 6
AT4G14680	0.319801	0.304	0.113	8.44597e-120	Pseudouridine synthase/archaeosine transglycosylase-like family protein
AT5G44680	0.287805	0.303	0.112	2.04827e-118	DNA glycosylase superfamily protein
AT4G40030	0.36928	0.93	0.835	5.04671e-116	H3.3,histone 3.3
AT3G03150	0.411262	0.815	0.678	7.67452e-116	hypothetical protein
AT2G25450	0.484294	0.863	0.725	3.25736e-113	2-oxoglutarate (2OG) and Fe(II)-dependent oxygenase superfamily protein
AT5G19120	0.387886	0.576	0.353	3.4579e-110	Eukaryotic aspartyl protease family protein
AT1G56220	0.327344	0.995	0.96	4.00036e-103	Dormancy/auxin associated family protein
AT3G06590	0.261614	0.304	0.126	9.99732e-101	AIF2,ATBS1 Interacting Factor 2,RITF1,RSA1 interacting transcription factor 1
ATMG01360	0.362704	0.657	0.466	4.01086e-98	cytochrome oxidase
AT3G51950	0.279609	0.381	0.181	5.69175e-98	Zinc finger (CCCH-type) family protein / RNA recognition motif (RRM)-containing protein
AT1G19000	0.418247	0.614	0.449	1.61068e-96	Homeodomain-like superfamily protein
AT3G02470	0.302875	0.936	0.846	2.26547e-94	S-adenosylmethionine decarboxylase
AT1G09970	0.287498	0.349	0.162	4.59525e-94	Leucine-rich receptor-like protein kinase family protein
AT1G30820	0.284682	0.283	0.117	7.44532e-94	CTP synthase family protein
AT1G74840	0.308679	0.361	0.177	1.98911e-93	Homeodomain-like superfamily protein
AT3G01120	0.407	0.543	0.352	1.15064e-92	AtCGS1,AtCYS1,A. thaliana cystathionine gamma-synthetase 1,CGS1,CYSTATHIONINE GAMMA-SYNTHASE 1,CGS,CYSTATHIONINE GAMMA-SYNTHASE
AT5G20250	0.462017	0.654	0.485	3.96408e-92	RS6,raffinose synthase 6
AT5G10450	0.324688	0.809	0.697	8.11679e-92	14-3-3lambda,14-3-3 PROTEIN G-BOX FACTOR14 LAMBDA,AFT1
AT4G13930	0.264462	0.308	0.135	1.11412e-90	serine hydroxymethyltransferase 4
AT4G31800	0.304942	0.354	0.167	1.30005e-88	ATWRKY18,ARABIDOPSIS THALIANA WRKY DNA-BINDING PROTEIN 18
AT3G20390	0.331431	0.503	0.307	3.64317e-84	RidA,Reactive Intermediate Deaminase A
AT1G78020	0.398479	0.696	0.527	2.10291e-83	senescence-associated family protein, putative (DUF581)
AT5G51550	0.289902	0.348	0.168	2.19648e-83	EXORDIUM like 3
AT5G20700	0.35841	0.635	0.462	2.78907e-83	senescence-associated family protein, putative (DUF581)
AT4G01610	0.276259	0.385	0.202	5.18777e-83	Cysteine proteinases superfamily protein
AT5G63190	0.27981	0.387	0.205	3.14127e-82	MA3 domain-containing protein
AT5G09650	0.287897	0.439	0.258	1.09891e-74	AtPPa6,pyrophosphorylase 6
AT2G36950	0.327131	0.38	0.216	3.96572e-71	Heavy metal transport/detoxification superfamily protein
AT3G61060	0.334569	0.431	0.267	4.5338e-65	AtPP2-A13,phloem protein 2-A13
AT4G39980	0.258969	0.263	0.123	7.70067e-65	AtDAHP1,DAHP1,3-DEOXY-D-ARABINO-HEPTULOSONATE-7-PHOSPHATE 1
AT1G32700	0.274504	0.424	0.261	1.55646e-62	PLATZ transcription factor family protein
AT3G49680	0.253482	0.282	0.137	4.68649e-62	ATBCAT-3
AT5G52240	0.259788	0.454	0.287	4.97986e-62	ATMP1,AtMAPR5,ARABIDOPSIS THALIANA MEMBRANE-ASSOCIATED PROGESTERONE BINDING PROTEIN 5
AT1G70410	0.311448	0.554	0.408	8.11543e-61	ATBCA4,BETA CARBONIC ANHYDRASE 4,CA4,BETA CARBONIC ANHYDRASE 4
AT5G21090	0.27468	0.632	0.49	1.62554e-60	Leucine-rich repeat (LRR) family protein
AT1G48600	0.285638	0.476	0.321	1.24166e-58	AtPMEAMT
AT5G21940	0.307766	0.6	0.454	9.32315e-55	hybrid signal transduction histidine kinase M-like protein
AT4G13430	0.404605	0.419	0.275	2.79461e-54	ATLEUC1
AT4G28240	0.29377	0.49	0.334	3.5953e-53	Wound-responsive family protein
AT3G29240	0.348406	0.506	0.376	6.29223e-53	PPR containing protein (DUF179)
AT3G51880	0.255107	0.475	0.335	1.89286e-50	AtHMGB1,NFD1,NUCLEOSOME/CHROMATIN ASSEMBLY FACTOR D1
AT5G42190	0.263678	0.519	0.392	1.83125e-49	ASK2,Arabidopsis SKP-like 2,SKP1B
AT2G43910	0.30197	0.574	0.456	2.49151e-49	ATHOL1
AT2G24200	0.255105	0.427	0.284	9.55288e-48	atLAP1
AT5G59080	0.271228	0.312	0.179	3.60804e-47	hypothetical protein
AT3G48360	0.317427	0.612	0.488	7.55733e-44	ATBT2
AT5G11070	0.269171	0.479	0.342	2.02817e-42	hypothetical protein
AT1G32460	0.257465	0.508	0.429	6.62848e-26	hypothetical protein

## Sheet: Data Set S10
Supplemental Data. Procko et al. (2022). Plant Cell.
Supplemental Data Set S10. scRNA-seq UMAP Cluster 7 markers.
Gene ID	avg logFC	% cells cluster 7	% cells other clusters	adj p-value	Description
AT3G19710	1.79543	0.55	0.069	0	branched-chain aminotransferase4
AT1G78370	1.56977	0.64	0.135	0	ATGSTU20,glutathione S-transferase TAU 20
AT2G36120	1.46804	0.297	0.016	0	Glycine-rich protein family
AT5G23010	1.39616	0.634	0.103	0	IMS3,2-ISOPROPYLMALATE SYNTHASE 3
AT5G61660	1.343	0.424	0.027	0	glycine-rich protein
AT1G16410	1.33827	0.467	0.051	0	BUS1,BUSHY 1,SPS1,SUPERSHOOT 1
AT5G10180	1.31136	0.649	0.043	0	AST68,ARABIDOPSIS SULFATE TRANSPORTER 68
AT5G23020	1.27367	0.378	0.049	0	MAM-L,METHYLTHIOALKYMALATE SYNTHASE-LIKE,MAM3
AT5G14200	1.19139	0.575	0.1	0	ATIMD1,ARABIDOPSIS ISOPROPYLMALATE DEHYDROGENASE 1
AT3G45160	1.17173	0.269	0.008	0	Putative membrane lipoprotein
AT4G13770	1.08488	0.695	0.176	0	REF2,REDUCED EPIDERMAL FLUORESCENCE 2
AT2G02130	1.05099	0.672	0.107	0	PDF2.3
AT5G02380	1.04144	0.991	0.646	0	metallothionein 2B
AT2G43100	0.967481	0.534	0.102	0	ATLEUD1
AT2G46650	0.947893	0.542	0.115	0	ATCB5-C,ARABIDOPSIS CYTOCHROME B5 ISOFORM C,B5 #1,CYTB5-C
AT1G60989	0.926041	0.48	0.04	0	SCR-like 7
AT2G24940	0.923991	0.939	0.601	0	AtMAPR2,membrane-associated progesterone binding protein 2
AT1G67910	0.866286	0.554	0.125	0	hypothetical protein
AT3G02020	0.861372	0.451	0.073	0	aspartate kinase 3
AT3G14990	0.821843	0.703	0.18	0	AtDJ1A,DJ-1 homolog A,DJ-1a
AT4G39940	0.817223	0.456	0.105	0	APK2,ADENOSINE-5'-PHOSPHOSULFATE (APS) KINASE 2
AT5G07460	0.787886	0.48	0.063	0	ATMSRA2,ARABIDOPSIS THALIANA METHIONINE SULFOXIDE REDUCTASE 2
AT3G47510	0.776129	0.388	0.013	0	transmembrane protein
AT5G50160	0.744161	0.442	0.042	0	ATFRO8,FERRIC REDUCTION OXIDASE 8
AT3G58990	0.722921	0.389	0.039	0	isopropylmalate isomerase 1
AT3G18560	0.696979	0.508	0.103	0	hypothetical protein
AT1G21440	0.680087	0.404	0.07	0	Phosphoenolpyruvate carboxylase family protein
AT2G04160	0.670903	0.264	0.018	0	Subtilisin-like serine endopeptidase family protein
AT1G62560	0.655482	0.352	0.042	0	flavin-monooxygenase glucosinolate S-oxygenase 3
AT1G11580	0.633913	0.394	0.024	0	ATPMEPCRA
AT1G28400	0.599841	0.37	0.013	0	GATA zinc finger protein
AT4G11211	0.588399	0.436	0.088	0	hypothetical protein
AT2G24762	0.579571	0.328	0.025	0	AtGDU4,glutamine dumper 4
AT1G74090	0.565047	0.414	0.089	0	ATSOT18,DESULFO-GLUCOSINOLATE SULFOTRANSFERASE 18,ATST5B,ARABIDOPSIS SULFOTRANSFERASE 5B
AT5G49630	0.550651	0.343	0.028	0	amino acid permease 6
AT5G25890	0.519838	0.29	0.023	0	IAR2,IAA-ALANINE RESISTANT 2
AT4G24060	0.431105	0.335	0.034	0	Dof-type zinc finger DNA-binding family protein
AT4G37520	0.430727	0.311	0.047	0	Peroxidase superfamily protein
AT4G12030	0.418138	0.293	0.04	0	BASS5,BILE ACID:SODIUM SYMPORTER FAMILY PROTEIN 5
AT5G42200	0.391823	0.323	0.051	0	RING/U-box superfamily protein
AT1G61660	0.382911	0.311	0.044	0	basic helix-loop-helix (bHLH) DNA-binding superfamily protein
AT2G40530	0.36458	0.262	0.009	0	transmembrane protein
AT2G31110	0.357369	0.275	0.022	0	TBL40,TRICHOME BIREFRINGENCE-LIKE 40
AT1G65860	0.351108	0.252	0.031	0	flavin-monooxygenase glucosinolate S-oxygenase 1
AT3G56240	0.303602	0.738	0.198	0	copper chaperone
AT5G61420	0.526638	0.401	0.084	2.48174e-301	AtMYB28,HAG1,HIGH ALIPHATIC GLUCOSINOLATE 1,PMG1,PRODUCTION OF METHIONINE-DERIVED GLUCOSINOLATE 1
AT4G04610	0.818528	0.543	0.165	4.41074e-294	APR,ATAPR1,PRH19,PAPS REDUCTASE HOMOLOG 19
AT2G33770	0.562519	0.402	0.093	1.2827e-283	ATUBC24,UBIQUITIN-CONJUGATING ENZYME 24,UBC24,UBIQUITIN-CONJUGATING ENZYME 24
AT3G54600	0.73516	0.536	0.159	1.01625e-281	Class I glutamine amidotransferase-like superfamily protein
AT2G20610	0.603656	0.477	0.136	1.22085e-258	ALF1,ABERRANT LATERAL ROOT FORMATION 1,HLS3,HOOKLESS 3,RTY1,ROOTY 1,RTY,ROOTY
AT5G20950	0.298185	0.269	0.047	1.90566e-241	Glycosyl hydrolase family protein
AT2G38800	0.523622	0.515	0.172	1.89827e-238	Plant calmodulin-binding protein-like protein
AT3G22890	1.03311	0.839	0.606	6.57693e-221	ATPS1
AT2G33530	0.506504	0.366	0.097	4.2004e-215	serine carboxypeptidase-like 46
AT3G03780	0.639672	0.41	0.123	2.19894e-202	ATMS2,methionine synthase 2
AT1G25230	0.341103	0.316	0.073	4.716e-198	Calcineurin-like metallo-phosphoesterase superfamily protein
AT5G53300	0.478088	1	0.986	1.12949e-194	ubiquitin-conjugating enzyme 10
AT1G01620	0.709723	0.771	0.478	4.94854e-190	PIP1
AT2G30860	1.07239	0.929	0.774	5.81451e-186	ATGSTF7,ATGSTF9,glutathione S-transferase PHI 9,GLUTTR
AT4G13430	0.913622	0.557	0.27	7.53559e-182	ATLEUC1
AT4G09890	0.521523	0.433	0.144	1.80927e-181	mediator of RNA polymerase II transcription subunit, putative (DUF3511)
AT3G49680	0.511798	0.405	0.132	3.38215e-178	ATBCAT-3
AT2G33830	0.706892	0.957	0.722	4.74623e-175	AtDRM2,DRM2,dormancy associated gene 2
AT1G24100	0.438264	0.377	0.113	9.374e-175	UDP-glucosyl transferase 74B1
AT3G15450	0.643626	0.968	0.747	4.2175e-168	aluminum induced protein with YGL and LRDR motifs
AT3G16640	0.385105	1	1	1.00487e-167	AtTCTP2
AT2G14750	0.573685	0.428	0.154	4.27764e-166	AKN1,APS KINASE 1,APK1,ADENOSINE-5'-PHOSPHOSULFATE (APS) KINASE 1,ATAKN1
AT1G78020	0.617143	0.791	0.525	3.0102e-162	senescence-associated family protein, putative (DUF581)
AT4G38740	0.254776	0.636	0.318	3.69976e-160	rotamase CYP 1
AT1G70370	0.323608	0.273	0.069	1.34523e-157	polygalacturonase 2
AT5G21105	0.260102	0.28	0.07	2.46528e-156	Plant L-ascorbate oxidase
AT3G22440	0.43145	0.532	0.232	6.79698e-156	FRIGIDA-like protein
AT2G02100	0.527441	0.34	0.1	2.3688e-154	PDF2.2
AT3G01120	0.546602	0.63	0.35	2.05357e-146	AtCGS1,AtCYS1,A. thaliana cystathionine gamma-synthetase 1,CGS1,CYSTATHIONINE GAMMA-SYNTHASE 1,CGS,CYSTATHIONINE GAMMA-SYNTHASE
AT4G34230	0.310317	0.288	0.08	1.90281e-144	ATCAD5,cinnamyl alcohol dehydrogenase 5,CAD-5,cinnamyl alcohol dehydrogenase 5
AT4G30530	0.725802	0.762	0.503	1.31746e-137	Class I glutamine amidotransferase-like superfamily protein
AT1G28330	0.610471	0.864	0.637	3.1515e-130	AtDRM1,DRM1,DORMANCY-ASSOCIATED PROTEIN 1
AT4G14040	0.500532	0.425	0.163	6.00264e-128	EDA38,EMBRYO SAC DEVELOPMENT ARREST 38
AT1G20620	0.384697	0.966	0.683	2.17774e-125	ATCAT3,SEN2,SENESCENCE 2
AT5G11070	0.539466	0.599	0.337	3.88672e-124	hypothetical protein
AT3G20390	0.438585	0.572	0.307	1.49583e-122	RidA,Reactive Intermediate Deaminase A
AT5G44720	0.371895	0.359	0.132	1.37831e-121	Molybdenum cofactor sulfurase family protein
AT5G51550	0.458197	0.406	0.168	4.52987e-120	EXORDIUM like 3
AT2G31790	0.356538	0.318	0.109	5.00491e-117	UDP-Glycosyltransferase superfamily protein
AT2G18960	0.510497	0.691	0.454	3.0893e-116	AHA1,H(+)-ATPase 1,OST2,OPEN STOMATA 2,PMA,PLASMA MEMBRANE PROTON ATPASE
AT5G24660	0.412034	0.405	0.163	5.39986e-116	response to low sulfur 2
AT3G05880	0.508112	0.589	0.328	1.00907e-113	Low temperature and salt responsive protein family
AT5G54390	0.386593	0.456	0.219	1.21432e-107	AHL,HAL2-like,ATAHL
AT2G45960	0.37411	0.977	0.849	5.0656e-105	ATHH2,PIP1
AT1G75500	0.642255	0.347	0.137	2.76524e-104	UMAMIT5,Usually multiple acids move in and out Transporters 5
AT2G36830	0.44524	0.463	0.212	2.41956e-102	GAMMA-TIP1,GAMMA TONOPLAST INTRINSIC PROTEIN 1,TIP1
AT4G39260	0.538545	0.632	0.396	3.47788e-102	ATGRP8,GLYCINE-RICH PROTEIN 8,GR-RBP8,glycine-rich RNA-binding protein 8,GRP8
AT1G51680	0.401337	0.307	0.116	6.12025e-100	4CL.1,4-COUMARATE:COA LIGASE 1,AT4CL1,ARABIDOPSIS THALIANA 4-COUMARATE:COA LIGASE 1
AT5G23050	0.265149	0.268	0.087	6.73858e-99	acyl-activating enzyme 17
AT5G48930	0.473605	0.485	0.258	2.66046e-97	hydroxycinnamoyl-CoA shikimate/quinate hydroxycinnamoyl transferase
AT5G16110	0.406722	0.595	0.374	4.48456e-96	hypothetical protein
AT3G15630	0.35872	0.45	0.217	3.67936e-93	plant/protein
AT1G56220	0.360811	0.995	0.96	1.51008e-91	Dormancy/auxin associated family protein
AT2G18280	0.342886	0.439	0.22	1.34545e-89	AtTLP2,tubby like protein 2
AT1G13440	0.342017	0.977	0.897	1.42853e-89	GAPC-2,GLYCERALDEHYDE-3-PHOSPHATE DEHYDROGENASE C-2
AT2G21660	0.446902	0.922	0.691	1.81473e-88	ATGRP7,GLYCINE RICH PROTEIN 7,CCR2,cold,circadian rhythm,and rna binding 2,GR-RBP7,GLYCINE-RICH RNA-BINDING PROTEIN 7
ATMG00020	0.300585	0.982	0.863	2.51435e-88	rRNA
AT4G21960	0.280776	0.994	0.849	8.31711e-88	Peroxidase superfamily protein
AT3G62290	0.298466	0.992	0.937	9.76694e-87	ATARFA1E,ADP-ribosylation factor A1E
AT4G27090	0.372524	0.891	0.776	3.93574e-86	Ribosomal protein L14
AT3G52720	0.270499	0.326	0.125	6.29262e-86	ATACA1,A. THALIANA ALPHA CARBONIC ANHYDRASE 1,CAH1,CARBONIC ANHYDRASE 1
AT4G04830	0.421887	0.413	0.191	9.81842e-84	ATMSRB5,methionine sulfoxide reductase B5
AT1G56280	0.267402	0.999	0.989	2.83923e-78	ATDI19,drought-induced 19
AT1G75280	0.53894	0.436	0.243	3.36353e-77	NmrA-like negative transcriptional regulator family protein
AT5G04590	0.434082	0.602	0.414	1.67516e-76	sulfite reductase
AT5G11060	0.25168	0.285	0.116	9.02424e-75	homeobox protein knotted-1-like 4
AT1G76180	0.322498	0.967	0.849	5.51807e-73	Dehydrin family protein
AT2G23090	0.30222	0.886	0.777	6.80267e-70	Uncharacterized protein family SERF
AT1G45145	0.318434	0.302	0.132	1.54969e-67	ATH5,THIOREDOXIN H-TYPE 5,ATTRX5,thioredoxin H-type 5,LIV1,LOCUS OF INSENSITIVITY TO VICTORIN 1,TRX-h5,THIOREDOXIN H-TYPE 5
AT3G23570	0.329867	0.418	0.227	3.90186e-67	alpha/beta-Hydrolases superfamily protein
AT4G34050	0.563825	0.526	0.37	4.39898e-64	S-adenosyl-L-methionine-dependent methyltransferases superfamily protein
AT4G40030	0.286765	0.926	0.837	1.07651e-62	H3.3,histone 3.3
AT1G68560	0.277427	0.298	0.134	2.07316e-60	ATXYL1,ALPHA-XYLOSIDASE 1,AXY3,altered xyloglucan 3,TRG1,thermoinhibition resistant germination 1
AT5G18380	0.294623	0.863	0.741	7.41354e-58	Ribosomal protein S5 domain 2-like superfamily protein
ATMG00090	0.301379	0.425	0.24	1.42218e-57	structural constituent of ribosome
AT4G36040	0.357456	0.669	0.503	7.63862e-56	DJC23,DNA J protein C23
AT2G30490	0.311835	0.273	0.127	8.04703e-55	ATC4H,CINNAMATE 4-HYDROXYLASE,CYP73A5,REF3,REDUCED EPRDERMAL FLUORESCENCE 3
AT5G20290	0.307607	0.841	0.727	6.57674e-53	Ribosomal protein S8e family protein
AT1G30230	0.250776	0.899	0.813	4.46033e-52	EF1Bb,elongation factor 1B beta
AT2G25450	0.489508	0.824	0.73	5.30882e-50	2-oxoglutarate (2OG) and Fe(II)-dependent oxygenase superfamily protein
AT5G65660	0.36613	0.391	0.232	2.88146e-47	hydroxyproline-rich glycoprotein family protein
AT3G49910	0.300314	0.577	0.424	1.21461e-46	Translation protein SH3-like family protein
AT2G41410	0.266556	0.351	0.193	1.29034e-46	Calcium-binding EF-hand family protein
AT5G54940	0.290759	0.875	0.756	1.07007e-42	Translation initiation factor SUI1 family protein
AT1G62180	0.343532	0.593	0.442	3.64067e-42	APSR,ADENOSINE-5'-PHOSPHOSULFATE REDUCTASE,ATAPR2,PRH,PRH43,3'-PHOSPHOADENOSINE-5'-PHOSPHOSULFATE (PAPS) REDUCTASE HOMOLOG 43
AT3G56800	0.413678	0.617	0.521	1.9981e-41	ACAM-3,CALMODULIN 3
AT4G13940	0.284212	0.723	0.641	4.24359e-40	ATSAHH1,S-ADENOSYL-L-HOMOCYSTEIN HYDROLASE 1,EMB1395,EMBRYO DEFECTIVE 1395,MEE58,MATERNAL EFFECT EMBRYO ARREST 58,SAH1,SAHH1,S-ADENOSYL-L-HOMOCYSTEIN HYDROLASE 1
AT5G19120	0.270764	0.516	0.361	8.13689e-39	Eukaryotic aspartyl protease family protein
AT1G52740	0.270759	0.534	0.401	7.39022e-38	histone H2A protein 9
AT1G07770	0.272852	0.585	0.46	1.72294e-35	ribosomal protein S15A
AT5G21940	0.267944	0.595	0.457	2.47575e-34	hybrid signal transduction histidine kinase M-like protein
AT4G37300	0.275496	0.62	0.526	6.06388e-33	maternal effect embryo arrest 59
AT3G11940	0.26337	0.6	0.5	8.98019e-32	AML1,ARABIDOPSIS MINUTE-LIKE 1,ATRPS5A,ribosomal protein 5A
AT5G28060	0.271811	0.571	0.457	1.29001e-31	Ribosomal protein S24e family protein
AT1G73600	0.381831	0.544	0.425	1.06784e-29	NMT,NMT3
AT4G14880	0.256528	0.609	0.552	4.65084e-22	ATCYS-3A,CYTACS1,OLD3,ONSET OF LEAF DEATH 3
AT1G02500	0.254995	0.552	0.536	4.76378e-07	AtSAM1,MAT1,METK1,SAM-1,S-ADENOSYLMETHIONINE SYNTHETASE-1

[truncated: 34 more sheets: Data Set S11, Data Set S12, Data Set S13, Data Set S14, Data Set S15, Data Set S16, Data Set S17, Data Set S18, Data Set S19, Data Set S20, Data Set S21, Data Set S22, Data Set S23, Data Set S24, Data Set S25, Data Set S26, Data Set S27, Data Set S28, Data Set S29, Data Set S30 …]
